# Supplementary material for: Association between alcohol use and inflammatory biomarkers over time among younger adults with HIV—The Russia ARCH Observational Study
Source: PLoS One. 2019 Aug 22;14(8):e0219710. doi: 10.1371/journal.pone.0219710 (PMC6705834; doi:10.1371/journal.pone.0219710)
Supplement: S1 Dataset — (CSV) [file pone.0219710.s003.csv]

Subject ID	Years since first positive HIV test (at baseline)	Age (at baseline)	Study visit	In the last 6 months, have you taken anti-retroviral medications for treating HIV?	Diabetes or high blood sugar or "sugar"	Has your doctor ever told you that you have hepatitis C?	High cholesterol, lipids, or triglycerides	Kidney Failure (or bad kidneys)	BMI	Drinking days (30 day TLFB)	Heavy drinking days (30 day TLFB)	NIAAA hazardous drinking (30 day TLFB)	Consecutive abstinent days immediately prior to study visit (max=30) (30 day TLFB)	Sex	Regular smoker	Illicit drug use (past 30 days)	HIV viral load	Log10 HIV viral load	Interleukin 6 (pg/mL)	Interleukin 6 (pg/mL) (natural log)	D-dimer (ug/mL)	D-dimer (ug/mL) (natural log)	Soluble CD14 (ng/mL)	PEth (continuous) (ng/mL)	Heavy alcohol use (composite of PEth and 30-day TLFB)	PEth >= 80
67301	9.9	29	[0] Baseline visit	[0] No	[0] No	[1] Yes	[0] No	[0] No	31.21	14	0	[0] No	0	[0] Male	[1] Yes	[0] No	85529	4.9321	3.046	1.114	0.59	-0.528	2036.069	22	[0] No	[0] No
67301	9.9	29	[12] 12-month visit	[0] No	[0] No	[1] Yes	[0] No	[0] No	31.21	17	5	[1] Yes	0	[0] Male	[1] Yes	[0] No	20558	4.3130	0.435	-0.832	2.10	0.742	1697.084	84	[1] Yes	[1] Yes
67301	9.9	29	[24] 24-month visit	[1] Yes	[0] No	[1] Yes	[0] No	[0] No	30.27	20	0	[0] No	0	[0] Male	[1] Yes	[0] No	57	1.7559	7.183	1.972	0.37	-0.994	2401.468	17	[0] No	[0] No
67302	0.1	32	[0] Baseline visit	[0] No	[0] No	[1] Yes	[1] Yes	[0] No	29.06	24	5	[1] Yes	3	[0] Male	[1] Yes	[1] Yes	77580	4.8897	1.189	0.174	0.77	-0.261	2375.376	198	[1] Yes	[1] Yes
67302	0.1	32	[12] 12-month visit	[0] No	[0] No	[1] Yes	[0] No	[0] No	29.06	21	21	[1] Yes	1	[0] Male	[1] Yes	[1] Yes	242488	5.3847	4.096	1.410	2.35	0.854	2865.167	385	[1] Yes	[1] Yes
67302	0.1	32	[24] 24-month visit	[1] Yes	[0] No	[1] Yes	[0] No	[0] No	28.40	0	0	[0] No	30	[0] Male	[1] Yes	[1] Yes	41	1.6128	0.751	-0.287	1.41	0.344	2499.120	1	[0] No	[0] No
67303	7.1	36	[0] Baseline visit	[0] No	[0] No	[1] Yes	[0] No	[0] No	24.62	17	16	[1] Yes	1	[0] Male	[1] Yes	[1] Yes	1942	3.2882	1.306	0.267	0.29	-1.238	1487.551	11	[1] Yes	[0] No
67303	7.1	36	[12] 12-month visit	[0] No	[0] No	[1] Yes	[0] No	[0] No	26.83	0	0	[0] No	30	[0] Male	[1] Yes	[0] No	22888	4.3596	0.698	-0.359	1.12	0.113	1576.921	14	[0] No	[0] No
67304	1.6	42	[0] Baseline visit	[0] No	[0] No	[1] Yes	[0] No	[0] No	22.78	28	26	[1] Yes	0	[0] Male	[1] Yes	[0] No	101020	5.0044	3.900	1.361	0.80	-0.223	2539.104	887	[1] Yes	[1] Yes
67305	12.6	42	[0] Baseline visit	[1] Yes	[0] No	[1] Yes	[0] No	[0] No	23.88	7	7	[1] Yes	1	[0] Male	[1] Yes	[0] No	250	2.3979	1.058	0.056	0.36	-1.022	2614.641	374	[1] Yes	[1] Yes
67305	12.6	42	[12] 12-month visit	[0] No	[0] No	[1] Yes	[0] No	[0] No	23.88	1	0	[0] No	3	[0] Male	[1] Yes	[1] Yes	250	2.3979	0.757	-0.278	0.25	-1.386	2212.325	100	[1] Yes	[1] Yes
67305	12.6	42	[24] 24-month visit	[0] No	[0] No	[1] Yes	[0] No	[0] No	25.95	1	0	[0] No	29	[0] Male	[1] Yes	[0] No	20	1.3010	1.754	0.562	0.24	-1.427	1775.342	68	[0] No	[0] No
67306	8.6	34	[0] Baseline visit	[0] No	[0] No	[1] Yes	[0] No	[0] No	21.76	9	6	[1] Yes	2	[0] Male	[1] Yes	[1] Yes	1272518	6.1047	3.784	1.331	0.27	-1.309	1482.587	174	[1] Yes	[1] Yes
67306	8.6	34	[12] 12-month visit	[0] No	[0] No	[1] Yes	[0] No	[0] No	20.66	18	6	[1] Yes	0	[0] Male	[1] Yes	[1] Yes	265545	5.4241	1.007	0.007	0.23	-1.470	1787.810	233	[1] Yes	[1] Yes
67306	8.6	34	[24] 24-month visit	[0] No	[0] No	[1] Yes	[0] No	[0] No	25.32	18	16	[1] Yes	0	[0] Male	[1] Yes	[1] Yes	360962	5.5575	2.562	0.941	0.32	-1.139	2875.337	428	[1] Yes	[1] Yes
67307	12.4	30	[0] Baseline visit	[0] No	[0] No	[1] Yes	[0] No	[0] No	17.01	12	1	[1] Yes	2	[1] Female	[1] Yes	[0] No	188994	5.2764	0.969	-0.032	0.21	-1.561	302.405	572	[1] Yes	[1] Yes
67307	12.4	30	[12] 12-month visit	[1] Yes	[0] No	[1] Yes	[0] No	[0] No	18.07	1	0	[0] No	28	[1] Female	[1] Yes	[0] No	250	2.3979	0.553	-0.593	0.19	-1.661	1870.872	241	[1] Yes	[1] Yes
67307	12.4	30	[24] 24-month visit	[1] Yes	[0] No	[1] Yes	[0] No	[0] No	18.07	1	1	[1] Yes	13	[1] Female	[1] Yes	[0] No	20	1.3010	1.288	0.253	0.30	-1.204	1487.578	.	[1] Yes	.
67308	0.3	43	[0] Baseline visit	[0] No	[0] No	[0] No	[0] No	[0] No	24.22	15	1	[1] Yes	2	[1] Female	[1] Yes	[0] No	406423	5.6090	1.412	0.345	0.21	-1.561	2050.171	1	[1] Yes	[0] No
67308	0.3	43	[12] 12-month visit	[1] Yes	[0] No	[0] No	[0] No	[0] No	24.91	0	0	[0] No	30	[1] Female	[1] Yes	[0] No	250	2.3979	1.937	0.661	0.27	-1.309	2583.599	1	[0] No	[0] No
67308	0.3	43	[24] 24-month visit	[1] Yes	[0] No	[0] No	[0] No	[0] No	24.22	0	0	[0] No	30	[1] Female	[1] Yes	[0] No	20	1.3010	1.808	0.592	0.20	-1.609	2341.156	1	[0] No	[0] No
67309	.	27	[0] Baseline visit	[0] No	[0] No	[1] Yes	[0] No	[0] No	23.88	9	9	[1] Yes	4	[1] Female	[1] Yes	[1] Yes	527	2.7218	1.635	0.492	1.05	0.049	2178.142	24	[1] Yes	[0] No
67309	.	27	[12] 12-month visit	[0] No	[0] No	[1] Yes	[0] No	[0] No	22.04	0	0	[0] No	30	[1] Female	[1] Yes	[1] Yes	250	2.3979	1.713	0.538	2.88	1.058	1663.939	1	[0] No	[0] No
67310	2.5	34	[0] Baseline visit	[0] No	[0] No	[1] Yes	[0] No	[0] No	23.83	12	4	[1] Yes	0	[1] Female	[1] Yes	[0] No	5358	3.7290	0.334	-1.095	0.13	-2.040	2186.189	88	[1] Yes	[1] Yes
67310	2.5	34	[24] 24-month visit	[1] Yes	[0] No	[1] Yes	[0] No	[0] No	21.48	2	1	[1] Yes	17	[1] Female	[1] Yes	[0] No	250	2.3979	0.376	-0.978	1.23	0.207	1947.455	31	[1] Yes	[0] No
67311	11.8	29	[0] Baseline visit	[0] No	[0] No	[1] Yes	[0] No	[0] No	19.78	10	1	[1] Yes	2	[1] Female	[1] Yes	[0] No	46469	4.6672	3.500	1.253	0.75	-0.288	3200.000	107	[1] Yes	[1] Yes
67311	11.8	29	[12] 12-month visit	[0] No	[0] No	[1] Yes	[0] No	[1] Yes	19.78	9	0	[0] No	0	[1] Female	[1] Yes	[1] Yes	136844	5.1362	4.153	1.424	0.88	-0.128	2704.773	626	[1] Yes	[1] Yes
67311	11.8	29	[24] 24-month visit	[0] No	[0] No	[1] Yes	[0] No	[0] No	20.17	13	0	[1] Yes	0	[1] Female	[1] Yes	[1] Yes	97486	4.9889	4.043	1.397	0.56	-0.580	2494.206	462	[1] Yes	[1] Yes
67312	2.2	41	[0] Baseline visit	[0] No	[0] No	[1] Yes	[0] No	[0] No	27.17	12	12	[1] Yes	0	[0] Male	[1] Yes	[1] Yes	2856	3.4558	1.419	0.350	0.73	-0.315	2675.761	14	[1] Yes	[0] No
67313	4.2	28	[0] Baseline visit	[0] No	[0] No	[1] Yes	[0] No	[0] No	20.05	30	0	[1] Yes	0	[0] Male	[1] Yes	[1] Yes	66617	4.8236	1.260	0.231	1.17	0.157	1679.439	92	[1] Yes	[1] Yes
67314	12.7	34	[0] Baseline visit	[0] No	[0] No	[1] Yes	[0] No	[0] No	19.94	3	0	[0] No	9	[0] Male	[1] Yes	[0] No	2711	3.4331	0.444	-0.811	0.30	-1.204	1507.334	106	[1] Yes	[1] Yes
67315	13.1	34	[0] Baseline visit	[0] No	[0] No	[1] Yes	[0] No	[0] No	24.34	13	1	[1] Yes	0	[0] Male	[1] Yes	[0] No	10504	4.0214	0.351	-1.048	0.38	-0.968	1603.565	15	[1] Yes	[0] No
67315	13.1	34	[12] 12-month visit	[1] Yes	[0] No	[1] Yes	[0] No	[0] No	24.68	2	1	[1] Yes	3	[0] Male	[1] Yes	[0] No	250	2.3979	0.502	-0.688	0.30	-1.204	2226.633	1	[1] Yes	[0] No
67316	9.0	33	[0] Baseline visit	[0] No	[0] No	[1] Yes	[0] No	[0] No	20.52	2	0	[0] No	9	[0] Male	[1] Yes	[1] Yes	4624	3.6650	1.514	0.415	3.39	1.221	1860.381	35	[0] No	[0] No
67316	9.0	33	[12] 12-month visit	[0] No	[0] No	[1] Yes	[0] No	[0] No	20.91	4	0	[0] No	1	[0] Male	[1] Yes	[0] No	17866	4.2520	.	.	.	.	.	129	[1] Yes	[1] Yes
67316	9.0	33	[24] 24-month visit	[0] No	[0] No	[1] Yes	[0] No	[0] No	22.09	5	0	[0] No	1	[0] Male	[1] Yes	[1] Yes	.	.	.	.	.	.	.	.	.	.
67317	7.6	40	[0] Baseline visit	[0] No	[0] No	[1] Yes	[0] No	[0] No	19.61	3	0	[0] No	9	[0] Male	[1] Yes	[1] Yes	43037	4.6338	6.960	1.940	1.03	0.030	3118.248	44	[0] No	[0] No
67317	7.6	40	[12] 12-month visit	[1] Yes	[0] No	[1] Yes	[0] No	[0] No	19.16	4	0	[0] No	1	[0] Male	[1] Yes	[1] Yes	250	2.3979	1.608	0.475	0.61	-0.494	2162.893	15	[0] No	[0] No
67319	13.2	37	[0] Baseline visit	[0] No	[0] No	[1] Yes	[0] No	[0] No	22.49	0	0	[0] No	30	[0] Male	[1] Yes	[1] Yes	21775	4.3380	1.095	0.091	1.51	0.412	2902.424	32	[0] No	[0] No
67319	13.2	37	[12] 12-month visit	[1] Yes	[0] No	[1] Yes	[0] No	[0] No	21.45	0	0	[0] No	30	[0] Male	[0] No	[0] No	550	2.7404	3.223	1.170	2.42	0.884	3200.000	1	[0] No	[0] No
67320	6.2	31	[0] Baseline visit	[0] No	[0] No	[0] No	[0] No	[0] No	26.03	11	5	[1] Yes	2	[1] Female	[1] Yes	[0] No	520030	5.7160	0.920	-0.083	0.55	-0.598	3200.000	161	[1] Yes	[1] Yes
67320	6.2	31	[12] 12-month visit	[1] Yes	[0] No	[0] No	[0] No	[0] No	26.03	3	3	[1] Yes	10	[1] Female	[1] Yes	[0] No	250	2.3979	0.872	-0.137	0.22	-1.514	2235.506	46	[1] Yes	[0] No
67320	6.2	31	[24] 24-month visit	[1] Yes	[0] No	[0] No	[0] No	[0] No	31.60	4	0	[0] No	0	[1] Female	[1] Yes	[0] No	20	1.3010	1.380	0.322	0.34	-1.079	1992.738	18	[0] No	[0] No
67321	0.2	33	[0] Baseline visit	[0] No	[0] No	[1] Yes	[0] No	[0] No	26.15	10	10	[1] Yes	3	[0] Male	[1] Yes	[1] Yes	113660	5.0556	1.431	0.359	0.37	-0.994	1969.424	195	[1] Yes	[1] Yes
67323	9.3	38	[0] Baseline visit	[0] No	[0] No	[1] Yes	[0] No	[0] No	31.24	12	0	[1] Yes	0	[1] Female	[1] Yes	[1] Yes	24731	4.3932	3.083	1.126	2.71	0.997	2957.162	23	[1] Yes	[0] No
67323	9.3	38	[12] 12-month visit	[0] No	[0] No	[1] Yes	[0] No	[0] No	30.44	3	2	[1] Yes	2	[1] Female	[1] Yes	[1] Yes	243300	5.3861	1.949	0.667	0.84	-0.174	3170.535	1	[1] Yes	[0] No
67323	9.3	38	[24] 24-month visit	[0] No	[0] No	[1] Yes	[0] No	[0] No	29.64	1	0	[0] No	2	[1] Female	[1] Yes	[1] Yes	9833	3.9927	1.702	0.532	0.64	-0.446	3000.380	16	[0] No	[0] No
67324	14.0	36	[0] Baseline visit	[0] No	[0] No	[0] No	[0] No	[0] No	33.03	3	0	[0] No	3	[0] Male	[1] Yes	[1] Yes	12044	4.0808	0.612	-0.492	0.55	-0.598	2345.702	143	[1] Yes	[1] Yes
67324	14.0	36	[12] 12-month visit	[0] No	[1] Yes	[1] Yes	[0] No	[0] No	33.14	4	4	[1] Yes	2	[0] Male	[1] Yes	[0] No	5602	3.7483	0.395	-0.929	0.13	-2.040	1912.001	559	[1] Yes	[1] Yes
67324	14.0	36	[24] 24-month visit	[0] No	[1] Yes	[1] Yes	[0] No	[0] No	31.21	4	4	[1] Yes	4	[0] Male	[1] Yes	[0] No	3886	3.5895	0.390	-0.941	0.47	-0.755	2021.295	110	[1] Yes	[1] Yes
67325	0.1	35	[0] Baseline visit	[0] No	[0] No	[0] No	[0] No	[0] No	19.94	9	5	[1] Yes	3	[0] Male	[0] No	[0] No	17030	4.2312	0.361	-1.019	0.34	-1.079	1834.905	57	[1] Yes	[0] No
67325	0.1	35	[24] 24-month visit	[0] No	[0] No	[0] No	[0] No	[0] No	20.96	2	0	[0] No	11	[0] Male	[0] No	[0] No	48780	4.6882	0.346	-1.061	2.67	0.982	1121.010	77	[0] No	[0] No
67326	10.8	29	[0] Baseline visit	[0] No	[0] No	[1] Yes	[0] No	[0] No	25.30	13	1	[1] Yes	1	[1] Female	[1] Yes	[0] No	4590	3.6618	1.485	0.396	0.16	-1.833	1881.220	93	[1] Yes	[1] Yes
67326	10.8	29	[12] 12-month visit	[0] No	[0] No	[1] Yes	[0] No	[0] No	27.41	12	0	[1] Yes	3	[1] Female	[1] Yes	[1] Yes	49240	4.6923	2.446	0.894	0.67	-0.400	1409.839	86	[1] Yes	[1] Yes
67326	10.8	29	[24] 24-month visit	[0] No	[0] No	[1] Yes	[0] No	[0] No	23.19	2	2	[1] Yes	10	[1] Female	[1] Yes	[1] Yes	4044	3.6068	0.758	-0.277	0.38	-0.968	1756.298	28	[1] Yes	[0] No
67327	13.7	33	[0] Baseline visit	[0] No	[0] No	[1] Yes	[1] Yes	[0] No	18.72	0	0	[0] No	30	[0] Male	[0] No	[0] No	25008	4.3981	0.536	-0.623	0.16	-1.833	1417.091	1	[0] No	[0] No
67328	4.6	26	[0] Baseline visit	[0] No	[0] No	[1] Yes	[0] No	[0] No	21.22	15	15	[1] Yes	0	[0] Male	[1] Yes	[0] No	1530	3.1847	0.243	-1.416	0.21	-1.561	1544.897	12	[1] Yes	[0] No
67329	3.7	39	[0] Baseline visit	[0] No	[0] No	[0] No	[0] No	[0] No	22.65	0	0	[0] No	30	[0] Male	[1] Yes	[1] Yes	250	2.3979	0.359	-1.024	0.35	-1.050	1352.245	1	[0] No	[0] No
67330	3.1	29	[0] Baseline visit	[0] No	[0] No	[1] Yes	[0] No	[0] No	20.30	20	2	[1] Yes	2	[0] Male	[1] Yes	[1] Yes	250	2.3979	15.681	2.752	1.95	0.668	3200.000	215	[1] Yes	[1] Yes
67331	3.7	25	[0] Baseline visit	[0] No	[0] No	[1] Yes	[0] No	[0] No	23.12	0	0	[0] No	30	[0] Male	[1] Yes	[0] No	1743	3.2413	0.365	-1.008	0.33	-1.109	1587.402	1	[0] No	[0] No
67331	3.7	25	[12] 12-month visit	[1] Yes	[0] No	[1] Yes	[0] No	[0] No	22.09	0	0	[0] No	30	[0] Male	[1] Yes	[0] No	250	2.3979	0.366	-1.005	0.09	-2.408	1700.701	1	[0] No	[0] No
67331	3.7	25	[24] 24-month visit	[1] Yes	[0] No	[1] Yes	[0] No	[0] No	20.75	0	0	[0] No	30	[0] Male	[1] Yes	[0] No	250	2.3979	0.293	-1.226	0.28	-1.273	1599.840	1	[0] No	[0] No
67332	2.1	29	[0] Baseline visit	[0] No	[0] No	[1] Yes	[0] No	[0] No	21.30	18	18	[1] Yes	1	[1] Female	[1] Yes	[1] Yes	1395249	6.1447	5.148	1.639	0.67	-0.400	2569.995	68	[1] Yes	[0] No
67332	2.1	29	[12] 12-month visit	[0] No	[0] No	[1] Yes	[0] No	[0] No	17.01	30	10	[1] Yes	0	[1] Female	[1] Yes	[1] Yes	624163	5.7953	9.054	2.203	0.73	-0.315	3200.000	41	[1] Yes	[0] No
67333	3.8	27	[0] Baseline visit	[0] No	[0] No	[1] Yes	[0] No	[0] No	21.04	1	0	[0] No	2	[0] Male	[1] Yes	[1] Yes	47140	4.6734	0.728	-0.317	0.43	-0.844	1999.596	43	[0] No	[0] No
67333	3.8	27	[12] 12-month visit	[0] No	[0] No	[1] Yes	[0] No	[0] No	20.16	0	0	[0] No	30	[0] Male	[1] Yes	[0] No	49169	4.6917	1.232	0.208	0.32	-1.139	1699.296	19	[0] No	[0] No
67333	3.8	27	[24] 24-month visit	[0] No	[0] No	[1] Yes	[0] No	[0] No	20.97	0	0	[0] No	30	[0] Male	[1] Yes	[1] Yes	22239	4.3471	2.619	0.963	0.40	-0.916	1760.856	30	[0] No	[0] No
67334	6.2	35	[0] Baseline visit	[0] No	[0] No	[1] Yes	[0] No	[0] No	20.02	15	13	[1] Yes	0	[0] Male	[1] Yes	[1] Yes	34018	4.5317	1.853	0.617	0.94	-0.062	1973.885	1	[1] Yes	[0] No
67335	0.1	29	[0] Baseline visit	[0] No	[0] No	[1] Yes	[0] No	[0] No	19.92	8	1	[1] Yes	2	[1] Female	[1] Yes	[0] No	82169	4.9147	0.431	-0.841	0.22	-1.514	2454.699	52	[1] Yes	[0] No
67336	14.4	30	[0] Baseline visit	[0] No	[0] No	[1] Yes	[0] No	[0] No	23.59	0	0	[0] No	30	[0] Male	[1] Yes	[0] No	4584	3.6612	0.364	-1.012	0.33	-1.109	1305.507	1	[0] No	[0] No
67336	14.4	30	[12] 12-month visit	[1] Yes	[0] No	[1] Yes	[0] No	[0] No	24.69	0	0	[0] No	30	[0] Male	[1] Yes	[0] No	250	2.3979	0.410	-0.893	0.30	-1.204	1674.649	1	[0] No	[0] No
67336	14.4	30	[24] 24-month visit	[0] No	[0] No	[1] Yes	[0] No	[0] No	27.17	0	0	[0] No	30	[0] Male	[0] No	[0] No	12584	4.0998	0.316	-1.153	0.28	-1.273	1778.254	1	[0] No	[0] No
67339	4.7	24	[0] Baseline visit	[0] No	[0] No	[1] Yes	[0] No	[0] No	25.40	11	1	[1] Yes	2	[1] Female	[0] No	[0] No	63965	4.8059	0.587	-0.533	0.29	-1.238	433.402	1	[1] Yes	[0] No
67339	4.7	24	[12] 12-month visit	[0] No	[0] No	[1] Yes	[0] No	[0] No	25.04	0	0	[0] No	30	[1] Female	[0] No	[0] No	169441	5.2290	0.404	-0.908	0.21	-1.561	2050.213	1	[0] No	[0] No
67339	4.7	24	[24] 24-month visit	[1] Yes	[0] No	[0] No	[0] No	[0] No	22.14	0	0	[0] No	30	[1] Female	[0] No	[0] No	225	2.3522	0.420	-0.868	0.34	-1.079	1865.214	44	[0] No	[0] No
67340	8.2	32	[0] Baseline visit	[0] No	[0] No	[1] Yes	[0] No	[0] No	22.53	30	0	[1] Yes	0	[0] Male	[1] Yes	[1] Yes	2870	3.4579	0.832	-0.184	0.61	-0.494	1925.260	15	[1] Yes	[0] No
67340	8.2	32	[12] 12-month visit	[0] No	[0] No	[1] Yes	[0] No	[0] No	27.76	8	1	[1] Yes	2	[0] Male	[1] Yes	[0] No	250	2.3979	1.204	0.186	0.84	-0.174	2298.652	56	[1] Yes	[0] No
67340	8.2	32	[24] 24-month visit	[0] No	[0] No	[1] Yes	[0] No	[0] No	27.76	30	30	[1] Yes	0	[0] Male	[1] Yes	[1] Yes	20	1.3010	0.326	-1.120	0.14	-1.966	1365.660	1	[1] Yes	[0] No
67341	6.4	50	[0] Baseline visit	[1] Yes	[0] No	[1] Yes	[0] No	[0] No	23.36	14	2	[1] Yes	1	[0] Male	[1] Yes	[0] No	250	2.3979	0.511	-0.671	0.21	-1.561	2526.356	1	[1] Yes	[0] No
67341	6.4	50	[12] 12-month visit	[0] No	[0] No	[1] Yes	[0] No	[0] No	22.72	0	0	[0] No	30	[0] Male	[0] No	[0] No	250	2.3979	0.607	-0.499	0.10	-2.303	2712.679	1	[0] No	[0] No
67341	6.4	50	[24] 24-month visit	[0] No	[0] No	[1] Yes	[0] No	[0] No	23.36	0	0	[0] No	30	[0] Male	[1] Yes	[0] No	20	1.3010	0.918	-0.086	0.23	-1.470	1856.903	10	[0] No	[0] No
67342	13.4	31	[0] Baseline visit	[0] No	[0] No	[1] Yes	[0] No	[0] No	23.57	0	0	[0] No	30	[0] Male	[1] Yes	[1] Yes	532955	5.7267	21.637	3.074	0.90	-0.105	3123.732	116	[1] Yes	[1] Yes
67342	13.4	31	[12] 12-month visit	[0] No	[0] No	[1] Yes	[0] No	[0] No	23.57	15	15	[1] Yes	0	[0] Male	[1] Yes	[1] Yes	87074	4.9399	5.048	1.619	0.66	-0.416	2908.479	302	[1] Yes	[1] Yes
67342	13.4	31	[24] 24-month visit	[0] No	[0] No	[1] Yes	[0] No	[0] No	24.82	30	30	[1] Yes	0	[0] Male	[1] Yes	[1] Yes	38162	4.5816	4.773	1.563	0.99	-0.010	2446.841	472	[1] Yes	[1] Yes
67343	1.0	33	[0] Baseline visit	[0] No	[0] No	[1] Yes	[0] No	[0] No	23.99	5	0	[0] No	8	[0] Male	[1] Yes	[0] No	13541	4.1317	0.703	-0.352	0.19	-1.661	1935.228	112	[1] Yes	[1] Yes
67343	1.0	33	[12] 12-month visit	[0] No	[0] No	[1] Yes	[0] No	[0] No	25.88	8	1	[1] Yes	3	[0] Male	[1] Yes	[0] No	23754	4.3757	1.058	0.057	2.05	0.718	2045.224	43	[1] Yes	[0] No
67343	1.0	33	[24] 24-month visit	[0] No	[0] No	[1] Yes	[0] No	[0] No	25.88	3	0	[0] No	12	[0] Male	[1] Yes	[0] No	46851	4.6707	0.561	-0.579	0.82	-0.198	1754.540	12	[0] No	[0] No
67344	13.7	31	[0] Baseline visit	[0] No	[0] No	[1] Yes	[0] No	[0] No	25.66	0	0	[0] No	30	[0] Male	[0] No	[0] No	99252	4.9967	0.390	-0.941	0.19	-1.661	1715.928	1	[0] No	[0] No
67344	13.7	31	[12] 12-month visit	[0] No	[0] No	[1] Yes	[0] No	[0] No	22.64	0	0	[0] No	30	[0] Male	[0] No	[0] No	75431	4.8775	0.543	-0.610	0.23	-1.470	1611.195	1	[0] No	[0] No
67344	13.7	31	[24] 24-month visit	[0] No	[0] No	[1] Yes	[0] No	[0] No	22.53	3	1	[1] Yes	1	[0] Male	[1] Yes	[1] Yes	150847	5.1785	1.634	0.491	0.32	-1.139	2410.979	1	[1] Yes	[0] No
67345	12.2	33	[0] Baseline visit	[0] No	[0] No	[1] Yes	[0] No	[0] No	22.31	0	0	[0] No	30	[0] Male	[1] Yes	[0] No	172791	5.2375	0.609	-0.495	0.42	-0.868	1559.598	1	[0] No	[0] No
67345	12.2	33	[12] 12-month visit	[1] Yes	[0] No	[1] Yes	[0] No	[0] No	23.80	0	0	[0] No	30	[0] Male	[1] Yes	[0] No	.	.	.	.	.	.	.	.	.	.
67345	12.2	33	[24] 24-month visit	[1] Yes	[0] No	[1] Yes	[0] No	[0] No	22.31	0	0	[0] No	30	[0] Male	[1] Yes	[0] No	250	2.3979	0.488	-0.717	1.45	0.372	1815.883	1	[0] No	[0] No
67346	18.4	30	[0] Baseline visit	[0] No	[0] No	[0] No	[0] No	[0] No	18.31	30	30	[1] Yes	0	[0] Male	[1] Yes	[0] No	45292	4.6560	1.334	0.288	0.78	-0.248	2857.436	1456	[1] Yes	[1] Yes
67347	3.4	41	[0] Baseline visit	[0] No	[0] No	[1] Yes	[0] No	[0] No	25.25	3	0	[0] No	8	[1] Female	[0] No	[1] Yes	1048	3.0204	0.452	-0.794	0.32	-1.139	1918.563	159	[1] Yes	[1] Yes
67347	3.4	41	[12] 12-month visit	[0] No	[0] No	[1] Yes	[0] No	[0] No	25.88	0	0	[0] No	30	[1] Female	[1] Yes	[1] Yes	3673	3.5650	1.911	0.648	0.68	-0.386	2123.613	25	[0] No	[0] No
67347	3.4	41	[24] 24-month visit	[0] No	[0] No	[1] Yes	[0] No	[0] No	26.20	30	30	[1] Yes	0	[1] Female	[1] Yes	[0] No	250	2.3979	1.285	0.251	0.31	-1.171	1735.097	49	[1] Yes	[0] No
67350	0.2	32	[0] Baseline visit	[0] No	[0] No	[0] No	[0] No	[0] No	16.98	27	1	[1] Yes	0	[0] Male	[1] Yes	[0] No	17039	4.2314	1.453	0.374	0.57	-0.562	2368.576	80	[1] Yes	[1] Yes
67350	0.2	32	[24] 24-month visit	[1] Yes	[0] No	[0] No	[0] No	[0] No	17.18	0	0	[0] No	30	[0] Male	[0] No	[0] No	20	1.3010	1.369	0.314	0.32	-1.139	1703.807	1	[0] No	[0] No
67352	12.5	30	[0] Baseline visit	[0] No	[0] No	[1] Yes	[0] No	[0] No	25.85	18	4	[1] Yes	0	[0] Male	[1] Yes	[1] Yes	145004	5.1614	1.092	0.088	0.22	-1.514	1539.999	114	[1] Yes	[1] Yes
67352	12.5	30	[24] 24-month visit	[1] Yes	[0] No	[1] Yes	[0] No	[0] No	26.17	17	0	[0] No	0	[0] Male	[1] Yes	[1] Yes	250	2.3979	0.952	-0.050	0.29	-1.238	2032.904	327	[1] Yes	[1] Yes
67353	8.6	27	[0] Baseline visit	[0] No	[0] No	[1] Yes	[0] No	[0] No	23.04	13	13	[1] Yes	0	[0] Male	[1] Yes	[1] Yes	236112	5.3731	1.283	0.249	0.81	-0.211	1719.260	1	[1] Yes	[0] No
67354	6.9	38	[0] Baseline visit	[0] No	[0] No	[1] Yes	[0] No	[0] No	22.60	19	0	[1] Yes	0	[0] Male	[1] Yes	[0] No	39332	4.5947	2.412	0.880	0.89	-0.117	2402.414	995	[1] Yes	[1] Yes
67354	6.9	38	[12] 12-month visit	[0] No	[0] No	[1] Yes	[0] No	[0] No	24.54	3	0	[0] No	18	[0] Male	[1] Yes	[1] Yes	533505	5.7271	5.054	1.620	2.60	0.956	2194.800	126	[1] Yes	[1] Yes
67355	5.5	35	[0] Baseline visit	[0] No	[0] No	[1] Yes	[1] Yes	[1] Yes	19.47	2	2	[1] Yes	24	[0] Male	[0] No	[0] No	60081	4.7787	1.131	0.123	0.40	-0.916	1873.944	369	[1] Yes	[1] Yes
67355	5.5	35	[12] 12-month visit	[1] Yes	[0] No	[1] Yes	[0] No	[0] No	19.47	4	4	[1] Yes	5	[0] Male	[0] No	[0] No	2313	3.3642	0.864	-0.146	0.23	-1.470	1682.987	229	[1] Yes	[1] Yes
67355	5.5	35	[24] 24-month visit	[1] Yes	[0] No	[1] Yes	[0] No	[0] No	19.10	2	2	[1] Yes	0	[0] Male	[1] Yes	[0] No	20	1.3010	1.034	0.033	0.34	-1.079	2455.792	573	[1] Yes	[1] Yes
67356	13.6	47	[0] Baseline visit	[0] No	[0] No	[1] Yes	[0] No	[0] No	22.93	10	10	[1] Yes	1	[0] Male	[1] Yes	[0] No	515160	5.7119	2.870	1.054	1.70	0.531	1953.933	44	[1] Yes	[0] No
67358	1.6	32	[0] Baseline visit	[0] No	[0] No	[1] Yes	[0] No	[1] Yes	23.46	0	0	[0] No	30	[0] Male	[1] Yes	[0] No	191052	5.2812	0.603	-0.505	0.22	-1.514	1696.843	1	[0] No	[0] No
67358	1.6	32	[12] 12-month visit	[0] No	[0] No	[1] Yes	[0] No	[0] No	22.47	0	0	[0] No	30	[0] Male	[1] Yes	[0] No	1211798	6.0834	0.492	-0.710	0.21	-1.561	1691.003	1	[0] No	[0] No
67359	13.0	35	[0] Baseline visit	[0] No	[0] No	[1] Yes	[0] No	[0] No	22.41	0	0	[0] No	30	[0] Male	[1] Yes	[0] No	1522	3.1824	1.646	0.498	0.33	-1.109	1667.098	1	[0] No	[0] No
67359	13.0	35	[12] 12-month visit	[0] No	[0] No	[1] Yes	[0] No	[0] No	22.09	3	0	[0] No	0	[0] Male	[1] Yes	[1] Yes	76961	4.8863	0.728	-0.318	0.73	-0.315	2088.105	19	[0] No	[0] No
67360	0.5	55	[0] Baseline visit	[0] No	[0] No	[1] Yes	[0] No	[0] No	21.23	0	0	[0] No	30	[1] Female	[1] Yes	[0] No	31712	4.5012	1.520	0.419	0.42	-0.868	3200.000	1	[0] No	[0] No
67360	0.5	55	[12] 12-month visit	[1] Yes	[0] No	[1] Yes	[0] No	[0] No	18.42	0	0	[0] No	30	[1] Female	[1] Yes	[0] No	250	2.3979	0.817	-0.202	0.09	-2.408	3194.848	1	[0] No	[0] No
67360	0.5	55	[24] 24-month visit	[1] Yes	[0] No	[1] Yes	[0] No	[0] No	20.03	0	0	[0] No	30	[1] Female	[1] Yes	[0] No	20	1.3010	0.818	-0.201	0.23	-1.470	2793.941	1	[0] No	[0] No
67361	3.9	39	[0] Baseline visit	[0] No	[0] No	[1] Yes	[0] No	[0] No	24.16	10	1	[1] Yes	2	[0] Male	[0] No	[0] No	1213	3.0839	0.369	-0.998	0.24	-1.427	2243.197	1	[1] Yes	[0] No
67361	3.9	39	[12] 12-month visit	[1] Yes	[0] No	[1] Yes	[0] No	[0] No	25.99	0	0	[0] No	30	[0] Male	[0] No	[0] No	250	2.3979	0.324	-1.127	0.30	-1.204	2274.990	13	[0] No	[0] No
67361	3.9	39	[24] 24-month visit	[1] Yes	[0] No	[1] Yes	[1] Yes	[0] No	28.04	1	0	[0] No	8	[0] Male	[0] No	[0] No	20	1.3010	0.312	-1.164	0.11	-2.207	2172.943	1	[0] No	[0] No
67362	9.0	35	[0] Baseline visit	[0] No	[0] No	[1] Yes	[0] No	[0] No	23.27	5	3	[1] Yes	0	[0] Male	[1] Yes	[1] Yes	3973563	6.5992	40.285	3.696	1.57	0.451	3200.000	56	[1] Yes	[0] No
67363	11.9	30	[0] Baseline visit	[0] No	[0] No	[1] Yes	[0] No	[0] No	22.35	19	8	[1] Yes	2	[1] Female	[1] Yes	[0] No	8273	3.9177	0.887	-0.120	0.81	-0.211	1656.888	186	[1] Yes	[1] Yes
67363	11.9	30	[12] 12-month visit	[0] No	[0] No	[1] Yes	[0] No	[0] No	23.73	9	3	[1] Yes	2	[1] Female	[1] Yes	[0] No	11211	4.0496	0.643	-0.442	0.82	-0.198	2130.925	172	[1] Yes	[1] Yes
67363	11.9	30	[24] 24-month visit	[0] No	[0] No	[1] Yes	[0] No	[0] No	25.32	17	0	[0] No	0	[1] Female	[1] Yes	[0] No	60494	4.7817	1.001	0.001	0.68	-0.386	2236.495	127	[1] Yes	[1] Yes
67364	3.1	26	[0] Baseline visit	[0] No	[0] No	[1] Yes	[0] No	[0] No	21.33	11	1	[1] Yes	2	[1] Female	[0] No	[0] No	140290	5.1470	0.451	-0.796	0.30	-1.204	1579.171	1	[1] Yes	[0] No
67364	3.1	26	[12] 12-month visit	[0] No	[0] No	[1] Yes	[0] No	[0] No	21.62	0	0	[0] No	30	[1] Female	[1] Yes	[0] No	293329	5.4674	3.767	1.326	0.62	-0.478	2318.464	15	[0] No	[0] No
67365	13.5	28	[0] Baseline visit	[0] No	[0] No	[1] Yes	[0] No	[1] Yes	20.90	19	13	[1] Yes	0	[1] Female	[1] Yes	[0] No	516	2.7126	0.871	-0.138	0.32	-1.139	2661.370	11	[1] Yes	[0] No
67365	13.5	28	[12] 12-month visit	[1] Yes	[0] No	[1] Yes	[0] No	[0] No	22.32	0	0	[0] No	30	[1] Female	[1] Yes	[0] No	250	2.3979	0.653	-0.425	0.96	-0.041	2064.643	1	[0] No	[0] No
67365	13.5	28	[24] 24-month visit	[1] Yes	[0] No	[1] Yes	[0] No	[0] No	20.55	3	3	[1] Yes	0	[1] Female	[1] Yes	[1] Yes	20	1.3010	0.524	-0.646	1.81	0.593	3011.800	13	[1] Yes	[0] No
67366	10.9	37	[0] Baseline visit	[0] No	[0] No	[1] Yes	[0] No	[0] No	20.08	3	2	[1] Yes	1	[1] Female	[0] No	[1] Yes	31951	4.5045	0.257	-1.359	0.44	-0.821	2139.977	32	[1] Yes	[0] No
67366	10.9	37	[12] 12-month visit	[1] Yes	[0] No	[1] Yes	[1] Yes	[0] No	19.84	0	0	[0] No	30	[1] Female	[0] No	[0] No	250	2.3979	0.475	-0.743	0.28	-1.273	2264.200	1	[0] No	[0] No
67366	10.9	37	[24] 24-month visit	[1] Yes	[0] No	[1] Yes	[0] No	[0] No	19.84	0	0	[0] No	30	[1] Female	[0] No	[0] No	20	1.3010	0.581	-0.543	0.48	-0.734	1748.471	1	[0] No	[0] No
67367	6.8	23	[0] Baseline visit	[0] No	[0] No	[0] No	[0] No	[0] No	17.97	1	0	[0] No	20	[1] Female	[0] No	[0] No	7695	3.8862	.	.	.	.	.	12	[0] No	[0] No
67367	6.8	23	[12] 12-month visit	[0] No	[0] No	[0] No	[0] No	[0] No	17.97	0	0	[0] No	30	[1] Female	[0] No	[0] No	1896	3.2778	0.240	-1.426	0.25	-1.386	1639.892	1	[0] No	[0] No
67367	6.8	23	[24] 24-month visit	[0] No	[0] No	[0] No	[0] No	[0] No	17.97	2	0	[0] No	14	[1] Female	[0] No	[0] No	4349	3.6384	0.312	-1.164	0.19	-1.661	1516.248	1	[0] No	[0] No
67368	0.2	31	[0] Baseline visit	[0] No	[0] No	[1] Yes	[0] No	[0] No	22.02	8	4	[1] Yes	4	[0] Male	[1] Yes	[0] No	19892	4.2987	0.382	-0.962	0.20	-1.609	1318.189	231	[1] Yes	[1] Yes
67368	0.2	31	[12] 12-month visit	[1] Yes	[0] No	[1] Yes	[0] No	[0] No	21.73	0	0	[0] No	30	[0] Male	[1] Yes	[0] No	9861730	6.9940	0.232	-1.462	0.16	-1.833	1431.160	11	[0] No	[0] No
67368	0.2	31	[24] 24-month visit	[1] Yes	[0] No	[1] Yes	[0] No	[0] No	23.99	4	1	[1] Yes	0	[0] Male	[1] Yes	[0] No	.	.	.	.	.	.	.	160	[1] Yes	[1] Yes
67369	3.6	33	[0] Baseline visit	[0] No	[0] No	[1] Yes	[0] No	[0] No	21.88	0	0	[0] No	30	[0] Male	[1] Yes	[0] No	68687	4.8369	0.503	-0.688	0.21	-1.561	975.759	14	[0] No	[0] No
67369	3.6	33	[12] 12-month visit	[0] No	[0] No	[1] Yes	[0] No	[0] No	21.63	8	4	[1] Yes	4	[0] Male	[1] Yes	[1] Yes	134615	5.1291	1.134	0.126	0.21	-1.561	1680.019	1	[1] Yes	[0] No
67369	3.6	33	[24] 24-month visit	[0] No	[0] No	[1] Yes	[0] No	[0] No	21.95	1	1	[1] Yes	0	[0] Male	[1] Yes	[0] No	76856	4.8857	2.002	0.694	0.28	-1.273	435.472	214	[1] Yes	[1] Yes
67370	16.7	36	[0] Baseline visit	[0] No	[0] No	[1] Yes	[0] No	[0] No	23.37	30	30	[1] Yes	0	[0] Male	[1] Yes	[0] No	27228	4.4350	1.288	0.253	0.29	-1.238	2374.293	1010	[1] Yes	[1] Yes
67371	0.2	24	[0] Baseline visit	[0] No	[0] No	[1] Yes	[0] No	[0] No	18.81	5	5	[1] Yes	0	[1] Female	[1] Yes	[0] No	601861	5.7795	1.233	0.209	0.94	-0.062	3001.146	328	[1] Yes	[1] Yes
67371	0.2	24	[12] 12-month visit	[0] No	[0] No	[1] Yes	[0] No	[0] No	19.15	13	13	[1] Yes	1	[1] Female	[1] Yes	[0] No	260020	5.4150	2.573	0.945	0.60	-0.511	2372.204	194	[1] Yes	[1] Yes
67371	0.2	24	[24] 24-month visit	[0] No	[0] No	[1] Yes	[0] No	[0] No	16.76	10	10	[1] Yes	0	[1] Female	[1] Yes	[1] Yes	109136	5.0380	0.846	-0.168	0.31	-1.171	2646.004	181	[1] Yes	[1] Yes
67372	12.2	31	[0] Baseline visit	[0] No	[0] No	[1] Yes	[0] No	[0] No	24.76	30	30	[1] Yes	0	[0] Male	[0] No	[1] Yes	358266	5.5542	2.077	0.731	0.87	-0.139	3040.077	311	[1] Yes	[1] Yes
67372	12.2	31	[12] 12-month visit	[0] No	[0] No	[1] Yes	[0] No	[0] No	22.94	18	0	[1] Yes	0	[0] Male	[1] Yes	[1] Yes	276103	5.4411	2.513	0.922	0.25	-1.386	2186.707	124	[1] Yes	[1] Yes
67374	4.1	25	[0] Baseline visit	[0] No	[0] No	[0] No	[0] No	[0] No	26.20	8	8	[1] Yes	5	[0] Male	[0] No	[0] No	349795	5.5438	0.277	-1.284	0.04	-3.219	1645.488	17	[1] Yes	[0] No
67374	4.1	25	[12] 12-month visit	[0] No	[0] No	[0] No	[0] No	[0] No	27.46	3	1	[1] Yes	3	[0] Male	[0] No	[0] No	13789	4.1395	0.350	-1.050	0.11	-2.207	1732.129	9	[1] Yes	[0] No
67374	4.1	25	[24] 24-month visit	[0] No	[0] No	[0] No	[0] No	[0] No	28.41	8	0	[0] No	4	[0] Male	[0] No	[0] No	12496	4.0968	0.328	-1.114	0.14	-1.966	1668.117	22	[0] No	[0] No
67375	13.2	31	[0] Baseline visit	[0] No	[0] No	[1] Yes	[0] No	[0] No	17.86	13	11	[1] Yes	1	[0] Male	[1] Yes	[1] Yes	30633	4.4862	1.386	0.327	0.56	-0.580	2497.610	564	[1] Yes	[1] Yes
67375	13.2	31	[12] 12-month visit	[0] No	[0] No	[1] Yes	[0] No	[0] No	18.41	13	13	[1] Yes	0	[0] Male	[1] Yes	[1] Yes	359936	5.5562	1.626	0.486	0.66	-0.416	2620.722	5720	[1] Yes	[1] Yes
67376	14.2	34	[0] Baseline visit	[0] No	[0] No	[1] Yes	[0] No	[0] No	20.55	7	7	[1] Yes	3	[1] Female	[1] Yes	[0] No	6682	3.8249	0.372	-0.988	0.29	-1.238	1607.685	1	[1] Yes	[0] No
67376	14.2	34	[12] 12-month visit	[0] No	[0] No	[1] Yes	[0] No	[0] No	23.88	0	0	[0] No	30	[1] Female	[1] Yes	[0] No	.	.	.	.	.	.	.	.	.	.
67376	14.2	34	[24] 24-month visit	[0] No	[0] No	[1] Yes	[0] No	[0] No	23.46	0	0	[0] No	30	[1] Female	[1] Yes	[0] No	.	.	.	.	.	.	.	.	.	.
67378	15.1	36	[0] Baseline visit	[0] No	[0] No	[1] Yes	[0] No	[0] No	20.98	12	12	[1] Yes	2	[0] Male	[1] Yes	[1] Yes	5591	3.7475	2.165	0.773	0.34	-1.079	1308.654	111	[1] Yes	[1] Yes
67378	15.1	36	[12] 12-month visit	[0] No	[0] No	[1] Yes	[0] No	[0] No	20.98	0	0	[0] No	30	[0] Male	[1] Yes	[1] Yes	41735	4.6205	1.004	0.004	0.32	-1.139	1842.859	42	[0] No	[0] No
67378	15.1	36	[24] 24-month visit	[0] No	[0] No	[1] Yes	[0] No	[0] No	19.37	0	0	[0] No	30	[0] Male	[1] Yes	[1] Yes	272754	5.4358	1.228	0.206	0.95	-0.051	2474.901	75	[0] No	[0] No
67379	0.1	49	[0] Baseline visit	[0] No	[0] No	[1] Yes	[0] No	[0] No	20.30	19	1	[1] Yes	1	[0] Male	[1] Yes	[0] No	39869	4.6006	1.242	0.217	1.04	0.039	2268.959	147	[1] Yes	[1] Yes
67379	0.1	49	[12] 12-month visit	[0] No	[0] No	[1] Yes	[0] No	[0] No	16.87	0	0	[0] No	30	[0] Male	[1] Yes	[0] No	4468	3.6501	59.160	4.080	2.91	1.068	2525.785	39	[0] No	[0] No
67380	3.8	27	[0] Baseline visit	[0] No	[0] No	[1] Yes	[0] No	[0] No	20.08	3	0	[0] No	2	[1] Female	[1] Yes	[1] Yes	76427	4.8832	1.974	0.680	0.38	-0.968	2698.260	1	[0] No	[0] No
67380	3.8	27	[12] 12-month visit	[0] No	[0] No	[1] Yes	[0] No	[0] No	19.84	2	0	[0] No	8	[1] Female	[1] Yes	[1] Yes	80573	4.9062	2.243	0.808	0.58	-0.545	2012.538	1	[0] No	[0] No
67380	3.8	27	[24] 24-month visit	[0] No	[0] No	[1] Yes	[0] No	[0] No	20.20	2	0	[0] No	4	[1] Female	[1] Yes	[1] Yes	38794	4.5888	2.491	0.913	0.19	-1.661	2208.119	32	[0] No	[0] No
67381	11.7	36	[0] Baseline visit	[0] No	[0] No	[1] Yes	[0] No	[0] No	25.13	0	0	[0] No	30	[0] Male	[1] Yes	[0] No	1608	3.2063	.	.	.	.	.	1	[0] No	[0] No
67381	11.7	36	[12] 12-month visit	[0] No	[0] No	[1] Yes	[0] No	[0] No	24.57	0	0	[0] No	30	[0] Male	[1] Yes	[0] No	81009	4.9085	0.654	-0.424	0.70	-0.357	2073.677	1	[0] No	[0] No
67381	11.7	36	[24] 24-month visit	[0] No	[0] No	[1] Yes	[0] No	[0] No	24.84	0	0	[0] No	30	[0] Male	[0] No	[0] No	18084	4.2573	0.571	-0.560	0.77	-0.261	1993.922	1	[0] No	[0] No
67382	3.7	28	[0] Baseline visit	[0] No	[0] No	[1] Yes	[0] No	[0] No	20.43	30	30	[1] Yes	0	[1] Female	[1] Yes	[1] Yes	615177	5.7890	1.313	0.272	0.27	-1.309	2581.702	375	[1] Yes	[1] Yes
67382	3.7	28	[24] 24-month visit	[1] Yes	[0] No	[1] Yes	[0] No	[0] No	17.76	15	15	[1] Yes	15	[1] Female	[1] Yes	[1] Yes	90	1.9542	2.672	0.983	0.52	-0.654	542.310	119	[1] Yes	[1] Yes
67383	12.6	32	[0] Baseline visit	[0] No	[0] No	[1] Yes	[0] No	[0] No	24.49	30	7	[1] Yes	0	[0] Male	[1] Yes	[1] Yes	310883	5.4926	1.302	0.264	0.25	-1.386	1822.820	1786	[1] Yes	[1] Yes
67384	14.4	36	[0] Baseline visit	[0] No	[0] No	[1] Yes	[0] No	[0] No	24.21	5	3	[1] Yes	25	[0] Male	[1] Yes	[0] No	221017	5.3444	5.139	1.637	1.80	0.588	2376.976	91	[1] Yes	[1] Yes
67384	14.4	36	[12] 12-month visit	[0] No	[0] No	[1] Yes	[0] No	[0] No	24.21	0	0	[0] No	30	[0] Male	[1] Yes	[0] No	119938	5.0790	1.432	0.359	1.02	0.020	2955.285	327	[1] Yes	[1] Yes
67384	14.4	36	[24] 24-month visit	[0] No	[0] No	[1] Yes	[0] No	[0] No	21.95	0	0	[0] No	30	[0] Male	[1] Yes	[0] No	145633	5.1633	6.152	1.817	0.71	-0.342	2198.576	179	[1] Yes	[1] Yes
67385	6.0	29	[0] Baseline visit	[0] No	[0] No	[0] No	[0] No	[0] No	19.03	17	17	[1] Yes	0	[0] Male	[0] No	[0] No	293602	5.4678	0.955	-0.046	0.83	-0.186	1883.811	21	[1] Yes	[0] No
67385	6.0	29	[12] 12-month visit	[0] No	[0] No	[1] Yes	[0] No	[0] No	24.44	11	1	[1] Yes	0	[0] Male	[0] No	[0] No	497583	5.6969	1.592	0.465	0.92	-0.083	2394.612	1	[1] Yes	[0] No
67386	10.6	36	[0] Baseline visit	[0] No	[0] No	[1] Yes	[0] No	[0] No	22.79	0	0	[0] No	30	[0] Male	[1] Yes	[0] No	250	2.3979	0.243	-1.416	0.56	-0.580	1224.917	116	[1] Yes	[1] Yes
67386	10.6	36	[12] 12-month visit	[0] No	[0] No	[1] Yes	[0] No	[0] No	19.57	19	19	[1] Yes	0	[0] Male	[1] Yes	[0] No	250	2.3979	0.315	-1.157	0.37	-0.994	1540.584	417	[1] Yes	[1] Yes
67386	10.6	36	[24] 24-month visit	[0] No	[0] No	[1] Yes	[0] No	[0] No	20.98	5	4	[1] Yes	3	[0] Male	[1] Yes	[0] No	.	.	.	.	.	.	.	.	[1] Yes	.
67387	13.0	32	[0] Baseline visit	[0] No	[0] No	[1] Yes	[0] No	[0] No	26.73	30	30	[1] Yes	0	[0] Male	[1] Yes	[1] Yes	1017830	6.0077	3.462	1.242	5.17	1.643	3200.000	10	[1] Yes	[0] No
67388	4.1	34	[0] Baseline visit	[0] No	[0] No	[1] Yes	[0] No	[0] No	22.32	0	0	[0] No	30	[0] Male	[0] No	[0] No	2714	3.4336	0.700	-0.357	0.21	-1.561	1825.485	1	[0] No	[0] No
67388	4.1	34	[12] 12-month visit	[0] No	[0] No	[1] Yes	[0] No	[0] No	23.03	0	0	[0] No	30	[0] Male	[1] Yes	[0] No	9645	3.9843	0.294	-1.223	0.35	-1.050	1644.388	11	[0] No	[0] No
67388	4.1	34	[24] 24-month visit	[0] No	[0] No	[1] Yes	[0] No	[0] No	23.03	0	0	[0] No	30	[0] Male	[1] Yes	[0] No	1149	3.0603	0.391	-0.940	0.29	-1.238	1872.096	1	[0] No	[0] No
67389	12.3	36	[0] Baseline visit	[0] No	[0] No	[1] Yes	[0] No	[0] No	23.24	13	4	[1] Yes	1	[0] Male	[1] Yes	[0] No	202112	5.3056	0.406	-0.901	0.31	-1.171	1414.498	23	[1] Yes	[0] No
67389	12.3	36	[12] 12-month visit	[1] Yes	[0] No	[1] Yes	[0] No	[0] No	26.17	0	0	[0] No	30	[0] Male	[0] No	[0] No	250	2.3979	0.313	-1.160	0.21	-1.561	1756.829	1	[0] No	[0] No
67389	12.3	36	[24] 24-month visit	[1] Yes	[0] No	[1] Yes	[0] No	[0] No	25.85	0	0	[0] No	30	[0] Male	[0] No	[0] No	20	1.3010	0.787	-0.239	0.16	-1.833	1341.967	1	[0] No	[0] No
67390	12.2	34	[0] Baseline visit	[0] No	[0] No	[1] Yes	[0] No	[0] No	21.01	6	0	[0] No	0	[0] Male	[1] Yes	[1] Yes	4125	3.6154	1.555	0.441	1.20	0.182	1021.812	56	[0] No	[0] No
67390	12.2	34	[12] 12-month visit	[0] No	[0] No	[1] Yes	[0] No	[0] No	21.11	30	0	[1] Yes	0	[0] Male	[1] Yes	[0] No	9258	3.9665	0.596	-0.517	0.69	-0.371	1833.422	90	[1] Yes	[1] Yes
67390	12.2	34	[24] 24-month visit	[0] No	[0] No	[1] Yes	[0] No	[0] No	23.81	14	1	[1] Yes	0	[0] Male	[1] Yes	[0] No	231	2.3636	37.859	3.634	0.37	-0.994	3200.000	28	[1] Yes	[0] No
67391	6.8	34	[0] Baseline visit	[0] No	[0] No	[1] Yes	[0] No	[0] No	24.51	12	12	[1] Yes	9	[0] Male	[1] Yes	[1] Yes	2705	3.4322	0.486	-0.722	1.86	0.621	1437.627	39	[1] Yes	[0] No
67391	6.8	34	[24] 24-month visit	[1] Yes	[0] No	[1] Yes	[0] No	[0] No	26.96	1	0	[0] No	6	[0] Male	[1] Yes	[0] No	20	1.3010	0.944	-0.058	1.07	0.068	1816.420	1	[0] No	[0] No
67392	14.1	40	[0] Baseline visit	[0] No	[0] No	[1] Yes	[0] No	[0] No	21.88	19	16	[1] Yes	0	[0] Male	[1] Yes	[1] Yes	176001	5.2455	2.375	0.865	2.06	0.723	3200.000	9	[1] Yes	[0] No
67392	14.1	40	[12] 12-month visit	[0] No	[0] No	[1] Yes	[0] No	[0] No	23.51	5	0	[0] No	0	[0] Male	[1] Yes	[0] No	459291	5.6621	2.078	0.732	0.34	-1.079	2665.073	372	[1] Yes	[1] Yes
67392	14.1	40	[24] 24-month visit	[0] No	[0] No	[1] Yes	[0] No	[0] No	20.57	8	8	[1] Yes	2	[0] Male	[1] Yes	[1] Yes	416	2.6191	4.980	1.605	0.38	-0.968	2642.195	.	[1] Yes	.
67393	5.9	39	[0] Baseline visit	[0] No	[0] No	[1] Yes	[0] No	[0] No	22.86	30	15	[1] Yes	0	[0] Male	[1] Yes	[1] Yes	10143	4.0062	3.672	1.301	0.48	-0.734	2282.674	261	[1] Yes	[1] Yes
67393	5.9	39	[12] 12-month visit	[0] No	[0] No	[1] Yes	[0] No	[0] No	21.22	30	30	[1] Yes	0	[0] Male	[1] Yes	[1] Yes	69530	4.8422	1.402	0.338	0.28	-1.273	2475.132	475	[1] Yes	[1] Yes
67394	5.0	35	[0] Baseline visit	[0] No	[0] No	[1] Yes	[0] No	[0] No	17.36	8	0	[0] No	2	[0] Male	[1] Yes	[1] Yes	4753	3.6770	0.700	-0.357	0.39	-0.942	1767.365	56	[0] No	[0] No
67394	5.0	35	[12] 12-month visit	[0] No	[0] No	[1] Yes	[0] No	[0] No	18.76	10	10	[1] Yes	2	[0] Male	[1] Yes	[1] Yes	7267	3.8614	6.181	1.822	2.40	0.875	2389.006	404	[1] Yes	[1] Yes
67394	5.0	35	[24] 24-month visit	[0] No	[0] No	[1] Yes	[0] No	[0] No	19.16	15	0	[0] No	0	[0] Male	[0] No	[1] Yes	958	2.9814	5.284	1.665	1.59	0.464	2111.156	242	[1] Yes	[1] Yes
67395	4.4	37	[0] Baseline visit	[0] No	[0] No	[1] Yes	[0] No	[0] No	20.32	14	14	[1] Yes	3	[1] Female	[1] Yes	[1] Yes	1355	3.1319	0.982	-0.018	1.41	0.344	2670.638	597	[1] Yes	[1] Yes
67395	4.4	37	[12] 12-month visit	[0] No	[0] No	[1] Yes	[0] No	[0] No	21.88	6	0	[0] No	4	[1] Female	[1] Yes	[0] No	178855	5.2525	0.827	-0.190	5.14	1.637	2407.020	1636	[1] Yes	[1] Yes
67395	4.4	37	[24] 24-month visit	[0] No	[0] No	[1] Yes	[0] No	[0] No	21.48	4	4	[1] Yes	2	[1] Female	[1] Yes	[0] No	116926	5.0679	1.217	0.196	0.55	-0.598	3057.285	866	[1] Yes	[1] Yes
67396	13.1	39	[0] Baseline visit	[0] No	[0] No	[0] No	[0] No	[0] No	25.50	30	1	[1] Yes	0	[0] Male	[1] Yes	[0] No	20842	4.3189	1.876	0.629	0.35	-1.050	3027.629	59	[1] Yes	[0] No
67397	6.7	35	[0] Baseline visit	[0] No	[0] No	[1] Yes	[0] No	[0] No	25.25	12	12	[1] Yes	2	[0] Male	[0] No	[0] No	250	2.3979	0.501	-0.691	0.78	-0.248	1672.943	1	[1] Yes	[0] No
67397	6.7	35	[12] 12-month visit	[0] No	[0] No	[1] Yes	[0] No	[0] No	24.62	2	0	[0] No	9	[0] Male	[0] No	[0] No	250	2.3979	0.266	-1.323	0.70	-0.357	1390.833	1	[0] No	[0] No
67397	6.7	35	[24] 24-month visit	[0] No	[0] No	[1] Yes	[0] No	[0] No	24.62	1	0	[0] No	23	[0] Male	[0] No	[0] No	20	1.3010	0.355	-1.035	0.58	-0.545	1350.541	1	[0] No	[0] No
67398	14.1	33	[0] Baseline visit	[0] No	[0] No	[1] Yes	[0] No	[0] No	24.22	28	28	[1] Yes	0	[1] Female	[1] Yes	[1] Yes	50908	4.7068	0.540	-0.616	1.39	0.329	2419.035	394	[1] Yes	[1] Yes
67398	14.1	33	[24] 24-month visit	[0] No	[0] No	[1] Yes	[0] No	[0] No	20.76	5	0	[0] No	0	[1] Female	[1] Yes	[0] No	6463	3.8104	1.577	0.456	1.25	0.223	2324.189	397	[1] Yes	[1] Yes
67400	13.6	31	[0] Baseline visit	[0] No	[0] No	[1] Yes	[0] No	[0] No	24.68	0	0	[0] No	30	[1] Female	[1] Yes	[0] No	250	2.3979	0.530	-0.635	0.19	-1.661	2025.283	1	[0] No	[0] No
67400	13.6	31	[12] 12-month visit	[1] Yes	[0] No	[1] Yes	[0] No	[0] No	22.99	0	0	[0] No	30	[1] Female	[1] Yes	[0] No	250	2.3979	0.268	-1.316	0.09	-2.408	2202.727	1	[0] No	[0] No
67400	13.6	31	[24] 24-month visit	[1] Yes	[0] No	[1] Yes	[0] No	[0] No	23.32	0	0	[0] No	30	[1] Female	[1] Yes	[0] No	250	2.3979	0.414	-0.881	1.31	0.270	2007.384	1	[0] No	[0] No
67401	6.9	35	[0] Baseline visit	[0] No	[0] No	[1] Yes	[0] No	[0] No	17.86	29	27	[1] Yes	0	[1] Female	[1] Yes	[1] Yes	9969	3.9987	0.498	-0.697	2.65	0.975	1963.475	39	[1] Yes	[0] No
67401	6.9	35	[12] 12-month visit	[0] No	[0] No	[1] Yes	[0] No	[0] No	18.91	1	1	[1] Yes	2	[1] Female	[1] Yes	[0] No	115221	5.0615	2.955	1.084	1.09	0.086	2899.573	8	[1] Yes	[0] No
67401	6.9	35	[24] 24-month visit	[0] No	[0] No	[1] Yes	[0] No	[1] Yes	18.91	2	2	[1] Yes	7	[1] Female	[1] Yes	[1] Yes	12648	4.1020	1.589	0.463	1.30	0.262	2293.922	38	[1] Yes	[0] No
67402	7.2	35	[0] Baseline visit	[0] No	[0] No	[1] Yes	[0] No	[0] No	19.27	20	1	[1] Yes	2	[1] Female	[1] Yes	[1] Yes	2300	3.3617	0.957	-0.044	0.57	-0.562	2228.014	1	[1] Yes	[0] No
67403	9.9	24	[0] Baseline visit	[0] No	[0] No	[1] Yes	[0] No	[0] No	22.49	1	0	[0] No	2	[1] Female	[1] Yes	[0] No	250	2.3979	0.379	-0.969	0.63	-0.462	1471.003	1	[0] No	[0] No
67403	9.9	24	[12] 12-month visit	[1] Yes	[0] No	[1] Yes	[0] No	[0] No	24.22	0	0	[0] No	30	[1] Female	[1] Yes	[0] No	.	.	.	.	.	.	.	.	.	.
67403	9.9	24	[24] 24-month visit	[1] Yes	[0] No	[1] Yes	[0] No	[0] No	23.18	0	0	[0] No	30	[1] Female	[1] Yes	[0] No	250	2.3979	0.597	-0.515	0.41	-0.892	2316.932	1	[0] No	[0] No
67404	5.2	29	[0] Baseline visit	[0] No	[0] No	[1] Yes	[0] No	[0] No	21.83	0	0	[0] No	30	[1] Female	[0] No	[0] No	250	2.3979	0.334	-1.096	0.36	-1.022	1951.590	1	[0] No	[0] No
67404	5.2	29	[12] 12-month visit	[0] No	[0] No	[1] Yes	[0] No	[0] No	22.58	0	0	[0] No	30	[1] Female	[1] Yes	[0] No	5445	3.7360	0.650	-0.431	0.27	-1.309	1725.049	1	[0] No	[0] No
67404	5.2	29	[24] 24-month visit	[0] No	[0] No	[1] Yes	[0] No	[0] No	20.57	0	0	[0] No	30	[1] Female	[1] Yes	[0] No	2356	3.3722	0.321	-1.137	0.19	-1.661	1715.312	1	[0] No	[0] No
67405	4.2	28	[0] Baseline visit	[0] No	[0] No	[1] Yes	[0] No	[0] No	24.68	1	1	[1] Yes	9	[1] Female	[1] Yes	[0] No	250	2.3979	0.443	-0.813	0.35	-1.050	1703.882	32	[1] Yes	[0] No
67405	4.2	28	[12] 12-month visit	[0] No	[0] No	[1] Yes	[0] No	[0] No	23.32	2	0	[0] No	3	[1] Female	[1] Yes	[0] No	250	2.3979	0.354	-1.038	0.50	-0.693	2013.995	16	[0] No	[0] No
67405	4.2	28	[24] 24-month visit	[1] Yes	[0] No	[1] Yes	[0] No	[0] No	23.32	5	0	[0] No	5	[1] Female	[1] Yes	[0] No	20	1.3010	0.361	-1.019	0.41	-0.892	1990.638	12	[0] No	[0] No
67406	5.0	32	[0] Baseline visit	[0] No	[0] No	[1] Yes	[0] No	[0] No	21.13	29	1	[1] Yes	0	[0] Male	[1] Yes	[1] Yes	172159	5.2359	0.854	-0.158	0.36	-1.022	2646.292	40	[1] Yes	[0] No
67407	7.8	35	[0] Baseline visit	[0] No	[0] No	[0] No	[0] No	[0] No	21.55	6	2	[1] Yes	2	[1] Female	[0] No	[0] No	2983	3.4747	0.374	-0.983	0.43	-0.844	1703.663	1	[1] Yes	[0] No
67407	7.8	35	[12] 12-month visit	[1] Yes	[0] No	[0] No	[0] No	[0] No	20.57	9	0	[1] Yes	4	[1] Female	[0] No	[0] No	250	2.3979	0.302	-1.198	0.09	-2.408	2203.189	1	[1] Yes	[0] No
67407	7.8	35	[24] 24-month visit	[1] Yes	[0] No	[0] No	[0] No	[0] No	20.57	0	0	[0] No	30	[1] Female	[0] No	[0] No	20	1.3010	0.245	-1.405	0.15	-1.897	2503.913	1	[0] No	[0] No
67408	6.8	26	[0] Baseline visit	[0] No	[0] No	[1] Yes	[0] No	[0] No	19.13	14	14	[1] Yes	0	[1] Female	[1] Yes	[0] No	210722	5.3237	11.636	2.454	0.49	-0.713	1851.580	362	[1] Yes	[1] Yes
67408	6.8	26	[12] 12-month visit	[0] No	[0] No	[1] Yes	[0] No	[0] No	21.26	0	0	[0] No	30	[1] Female	[1] Yes	[0] No	1408516	6.1488	1.918	0.651	0.69	-0.371	3200.000	13	[0] No	[0] No
67408	6.8	26	[24] 24-month visit	[0] No	[0] No	[1] Yes	[0] No	[0] No	21.26	30	30	[1] Yes	0	[1] Female	[1] Yes	[1] Yes	946400	5.9761	7.928	2.070	1.20	0.182	3298.976	1897	[1] Yes	[1] Yes
67410	7.5	37	[0] Baseline visit	[0] No	[0] No	[1] Yes	[0] No	[0] No	21.22	10	6	[1] Yes	0	[0] Male	[1] Yes	[1] Yes	203813	5.3092	0.611	-0.493	0.44	-0.821	1535.749	167	[1] Yes	[1] Yes
67410	7.5	37	[12] 12-month visit	[0] No	[0] No	[1] Yes	[0] No	[0] No	21.22	16	0	[0] No	0	[0] Male	[1] Yes	[0] No	370560	5.5689	1.181	0.166	0.37	-0.994	1752.835	22	[0] No	[0] No
67411	4.4	25	[0] Baseline visit	[0] No	[0] No	[1] Yes	[0] No	[0] No	27.78	9	2	[1] Yes	0	[0] Male	[1] Yes	[1] Yes	12024	4.0800	1.123	0.116	0.15	-1.897	303.127	122	[1] Yes	[1] Yes
67412	9.3	30	[0] Baseline visit	[0] No	[0] No	[1] Yes	[0] No	[0] No	22.69	7	4	[1] Yes	3	[0] Male	[1] Yes	[0] No	29964	4.4766	0.863	-0.148	0.22	-1.514	1125.647	28	[1] Yes	[0] No
67412	9.3	30	[24] 24-month visit	[0] No	[0] No	[1] Yes	[0] No	[0] No	25.98	0	0	[0] No	30	[0] Male	[1] Yes	[0] No	.	.	.	.	.	.	.	15	[0] No	[0] No
67413	3.2	39	[0] Baseline visit	[0] No	[0] No	[1] Yes	[0] No	[0] No	19.82	14	14	[1] Yes	0	[0] Male	[1] Yes	[1] Yes	4735	3.6753	1.267	0.237	0.68	-0.386	2374.194	243	[1] Yes	[1] Yes
67413	3.2	39	[12] 12-month visit	[0] No	[0] No	[1] Yes	[0] No	[0] No	20.34	25	25	[1] Yes	0	[0] Male	[1] Yes	[1] Yes	1224	3.0878	0.958	-0.043	0.55	-0.598	2606.799	486	[1] Yes	[1] Yes
67413	3.2	39	[24] 24-month visit	[1] Yes	[0] No	[1] Yes	[0] No	[0] No	19.82	9	8	[1] Yes	0	[0] Male	[1] Yes	[1] Yes	20	1.3010	0.397	-0.924	0.32	-1.139	2039.404	493	[1] Yes	[1] Yes
67415	4.3	32	[0] Baseline visit	[0] No	[0] No	[1] Yes	[0] No	[0] No	21.78	0	0	[0] No	30	[0] Male	[1] Yes	[0] No	27629	4.4414	0.630	-0.462	0.46	-0.777	1343.920	1	[0] No	[0] No
67416	6.9	40	[0] Baseline visit	[0] No	[0] No	[1] Yes	[0] No	[0] No	23.36	0	0	[0] No	30	[0] Male	[1] Yes	[1] Yes	20554	4.3129	0.771	-0.261	0.17	-1.772	1938.620	1	[0] No	[0] No
67416	6.9	40	[12] 12-month visit	[0] No	[0] No	[1] Yes	[0] No	[0] No	23.99	3	2	[1] Yes	3	[0] Male	[1] Yes	[0] No	17315	4.2384	0.730	-0.315	0.21	-1.561	1894.958	140	[1] Yes	[1] Yes
67417	16.4	30	[0] Baseline visit	[0] No	[0] No	[1] Yes	[0] No	[0] No	31.20	11	1	[1] Yes	0	[1] Female	[1] Yes	[0] No	960	2.9823	1.043	0.042	0.31	-1.171	2158.188	1	[1] Yes	[0] No
67417	16.4	30	[24] 24-month visit	[0] No	[0] No	[1] Yes	[0] No	[0] No	30.48	0	0	[0] No	30	[1] Female	[1] Yes	[0] No	18231	4.2608	1.949	0.667	0.49	-0.713	2058.810	72	[0] No	[0] No
67418	11.4	36	[0] Baseline visit	[0] No	[0] No	[1] Yes	[0] No	[0] No	21.13	16	15	[1] Yes	0	[0] Male	[1] Yes	[1] Yes	73012	4.8634	6.897	1.931	0.27	-1.309	2833.771	236	[1] Yes	[1] Yes
67418	11.4	36	[12] 12-month visit	[0] No	[0] No	[1] Yes	[0] No	[0] No	20.90	30	30	[1] Yes	0	[0] Male	[1] Yes	[1] Yes	113457	5.0548	1.493	0.401	4.26	1.449	3200.000	396	[1] Yes	[1] Yes
67418	11.4	36	[24] 24-month visit	[0] No	[0] No	[1] Yes	[0] No	[0] No	19.62	17	17	[1] Yes	0	[0] Male	[1] Yes	[1] Yes	8372	3.9228	3.030	1.109	0.48	-0.734	2822.267	300	[1] Yes	[1] Yes
67420	4.1	30	[0] Baseline visit	[0] No	[0] No	[1] Yes	[0] No	[0] No	20.32	16	0	[1] Yes	2	[1] Female	[1] Yes	[0] No	10933	4.0387	0.619	-0.480	0.62	-0.478	2076.739	89	[1] Yes	[1] Yes
67420	4.1	30	[12] 12-month visit	[0] No	[0] No	[1] Yes	[0] No	[0] No	18.37	0	0	[0] No	30	[1] Female	[1] Yes	[0] No	6053	3.7820	0.493	-0.707	1.55	0.438	1914.983	1	[0] No	[0] No
67420	4.1	30	[24] 24-month visit	[0] No	[0] No	[1] Yes	[0] No	[0] No	23.88	8	0	[0] No	2	[1] Female	[1] Yes	[0] No	392	2.5933	0.884	-0.123	0.43	-0.844	1935.086	125	[1] Yes	[1] Yes
67421	8.9	38	[0] Baseline visit	[0] No	[0] No	[1] Yes	[0] No	[0] No	24.22	26	26	[1] Yes	4	[0] Male	[0] No	[0] No	20528	4.3123	0.654	-0.425	0.20	-1.609	639.348	1	[1] Yes	[0] No
67421	8.9	38	[12] 12-month visit	[1] Yes	[0] No	[1] Yes	[0] No	[0] No	24.22	0	0	[0] No	30	[0] Male	[0] No	[0] No	250	2.3979	0.325	-1.124	3.16	1.151	1915.124	1	[0] No	[0] No
67421	8.9	38	[24] 24-month visit	[1] Yes	[0] No	[1] Yes	[0] No	[0] No	24.22	0	0	[0] No	30	[0] Male	[0] No	[0] No	20	1.3010	0.354	-1.038	0.31	-1.171	1699.617	1	[0] No	[0] No
67422	8.0	31	[0] Baseline visit	[0] No	[0] No	[1] Yes	[0] No	[0] No	20.01	10	1	[1] Yes	3	[0] Male	[1] Yes	[1] Yes	38169	4.5817	0.578	-0.548	0.38	-0.968	1695.867	143	[1] Yes	[1] Yes
67423	14.1	38	[0] Baseline visit	[0] No	[0] No	[1] Yes	[0] No	[0] No	24.21	19	19	[1] Yes	2	[0] Male	[1] Yes	[0] No	844	2.9263	1.435	0.361	3.10	1.131	1485.728	444	[1] Yes	[1] Yes
67424	11.3	33	[0] Baseline visit	[0] No	[0] No	[1] Yes	[0] No	[0] No	21.47	9	1	[1] Yes	0	[0] Male	[1] Yes	[0] No	4026	3.6049	6.095	1.807	1.03	0.030	2540.127	861	[1] Yes	[1] Yes
67425	1.5	32	[0] Baseline visit	[0] No	[0] No	[1] Yes	[0] No	[0] No	22.94	30	30	[1] Yes	0	[0] Male	[1] Yes	[1] Yes	1882724	6.2748	1.120	0.114	1.08	0.077	1531.448	307	[1] Yes	[1] Yes
67425	1.5	32	[12] 12-month visit	[0] No	[0] No	[1] Yes	[0] No	[0] No	22.04	6	0	[0] No	1	[0] Male	[1] Yes	[1] Yes	252790	5.4028	3.522	1.259	1.26	0.231	2468.936	146	[1] Yes	[1] Yes
67425	1.5	32	[24] 24-month visit	[0] No	[0] No	[1] Yes	[0] No	[0] No	23.63	30	30	[1] Yes	0	[0] Male	[1] Yes	[1] Yes	313455	5.4962	0.680	-0.386	1.09	0.086	2124.678	618	[1] Yes	[1] Yes
67426	0.3	30	[0] Baseline visit	[0] No	[0] No	[0] No	[0] No	[0] No	24.42	8	8	[1] Yes	2	[0] Male	[0] No	[0] No	2001	3.3012	0.200	-1.607	0.08	-2.526	1673.854	1	[1] Yes	[0] No
67426	0.3	30	[12] 12-month visit	[0] No	[0] No	[0] No	[0] No	[0] No	25.93	4	0	[0] No	6	[0] Male	[0] No	[0] No	1123	3.0504	0.288	-1.246	0.10	-2.303	1490.051	18	[0] No	[0] No
67426	0.3	30	[24] 24-month visit	[0] No	[0] No	[0] No	[0] No	[0] No	26.25	2	0	[0] No	2	[0] Male	[0] No	[0] No	512	2.7093	0.322	-1.133	0.11	-2.207	1593.766	18	[0] No	[0] No
67430	13.5	35	[0] Baseline visit	[0] No	[0] No	[1] Yes	[0] No	[0] No	19.69	13	13	[1] Yes	1	[0] Male	[1] Yes	[0] No	16537	4.2185	.	.	0.43	-0.844	.	76	[1] Yes	[0] No
67430	13.5	35	[12] 12-month visit	[0] No	[0] No	[1] Yes	[0] No	[0] No	21.63	0	0	[0] No	30	[0] Male	[1] Yes	[0] No	7202	3.8575	.	.	.	.	.	.	.	.
67430	13.5	35	[24] 24-month visit	[0] No	[0] No	[1] Yes	[0] No	[0] No	27.76	0	0	[0] No	30	[0] Male	[1] Yes	[0] No	10118	4.0051	1.943	0.664	0.18	-1.715	2598.225	124	[1] Yes	[1] Yes
67431	16.3	37	[0] Baseline visit	[0] No	[0] No	[1] Yes	[0] No	[0] No	21.60	28	28	[1] Yes	2	[0] Male	[1] Yes	[0] No	44861	4.6519	0.857	-0.155	0.28	-1.273	1612.861	1	[1] Yes	[0] No
67431	16.3	37	[12] 12-month visit	[0] No	[0] No	[1] Yes	[0] No	[0] No	21.60	0	0	[0] No	30	[0] Male	[1] Yes	[0] No	36696	4.5646	0.387	-0.950	0.28	-1.273	2251.851	11	[0] No	[0] No
67431	16.3	37	[24] 24-month visit	[0] No	[0] No	[1] Yes	[0] No	[0] No	29.07	0	0	[0] No	30	[0] Male	[0] No	[0] No	27423	4.4381	0.366	-1.006	0.33	-1.109	1871.960	1	[0] No	[0] No
67433	4.2	35	[0] Baseline visit	[0] No	[0] No	[0] No	[0] No	[0] No	20.76	30	30	[1] Yes	0	[0] Male	[1] Yes	[0] No	73426	4.8658	3.806	1.337	0.99	-0.010	2031.817	992	[1] Yes	[1] Yes
67434	12.8	32	[0] Baseline visit	[1] Yes	[0] No	[1] Yes	[0] No	[0] No	19.47	14	14	[1] Yes	1	[1] Female	[1] Yes	[1] Yes	250	2.3979	2.493	0.914	0.80	-0.223	2719.785	52	[1] Yes	[0] No
67434	12.8	32	[12] 12-month visit	[1] Yes	[0] No	[1] Yes	[0] No	[0] No	21.30	4	0	[0] No	5	[1] Female	[0] No	[0] No	250	2.3979	0.346	-1.060	1.54	0.432	2132.146	192	[1] Yes	[1] Yes
67434	12.8	32	[24] 24-month visit	[1] Yes	[0] No	[1] Yes	[1] Yes	[0] No	19.83	0	0	[0] No	30	[1] Female	[0] No	[0] No	20	1.3010	1.197	0.180	0.99	-0.010	2260.188	131	[1] Yes	[1] Yes
67436	14.8	31	[0] Baseline visit	[0] No	[0] No	[1] Yes	[0] No	[0] No	23.03	10	10	[1] Yes	1	[0] Male	[1] Yes	[0] No	111387	5.0468	1.557	0.443	1.07	0.068	1733.661	129	[1] Yes	[1] Yes
67436	14.8	31	[12] 12-month visit	[0] No	[0] No	[1] Yes	[0] No	[0] No	23.03	22	22	[1] Yes	8	[0] Male	[1] Yes	[0] No	30088	4.4784	0.405	-0.905	0.18	-1.715	1061.359	486	[1] Yes	[1] Yes
67437	3.4	43	[0] Baseline visit	[0] No	[0] No	[1] Yes	[0] No	[0] No	23.25	1	0	[0] No	14	[0] Male	[1] Yes	[1] Yes	347327	5.5407	1.144	0.134	0.49	-0.713	2281.832	1	[0] No	[0] No
67437	3.4	43	[12] 12-month visit	[0] No	[0] No	[1] Yes	[0] No	[0] No	19.41	6	6	[1] Yes	3	[0] Male	[1] Yes	[1] Yes	56029	4.7484	7.071	1.956	1.10	0.095	.	1	[1] Yes	[0] No
67437	3.4	43	[24] 24-month visit	[0] No	[0] No	[1] Yes	[0] No	[0] No	19.62	1	1	[1] Yes	22	[0] Male	[1] Yes	[1] Yes	310692	5.4923	5.008	1.611	1.04	0.039	2875.350	1	[1] Yes	[0] No
67439	10.1	32	[0] Baseline visit	[0] No	[0] No	[1] Yes	[0] No	[0] No	22.44	0	0	[0] No	30	[0] Male	[0] No	[0] No	643927	5.8088	0.379	-0.971	0.29	-1.238	1662.114	1	[0] No	[0] No
67439	10.1	32	[12] 12-month visit	[0] No	[0] No	[1] Yes	[0] No	[0] No	22.16	0	0	[0] No	30	[0] Male	[0] No	[0] No	40600	4.6085	0.319	-1.142	0.20	-1.609	1659.956	1	[0] No	[0] No
67439	10.1	32	[24] 24-month visit	[1] Yes	[0] No	[1] Yes	[0] No	[0] No	22.40	0	0	[0] No	30	[0] Male	[0] No	[0] No	20	1.3010	0.401	-0.914	0.05	-2.996	1588.950	1	[0] No	[0] No
67440	7.2	29	[0] Baseline visit	[0] No	[0] No	[1] Yes	[0] No	[0] No	19.63	30	29	[1] Yes	0	[1] Female	[1] Yes	[1] Yes	608377	5.7842	0.365	-1.008	0.38	-0.968	2693.306	777	[1] Yes	[1] Yes
67440	7.2	29	[12] 12-month visit	[1] Yes	[0] No	[1] Yes	[0] No	[0] No	19.23	17	15	[1] Yes	0	[1] Female	[1] Yes	[1] Yes	250	2.3979	2.289	0.828	0.63	-0.462	2453.517	282	[1] Yes	[1] Yes
67440	7.2	29	[24] 24-month visit	[1] Yes	[0] No	[1] Yes	[0] No	[0] No	20.03	25	17	[1] Yes	0	[1] Female	[1] Yes	[1] Yes	250	2.3979	0.750	-0.287	0.74	-0.301	2352.935	195	[1] Yes	[1] Yes
67441	7.8	32	[0] Baseline visit	[0] No	[0] No	[1] Yes	[0] No	[0] No	21.37	30	3	[1] Yes	0	[0] Male	[1] Yes	[1] Yes	10475	4.0202	2.554	0.938	0.66	-0.416	1936.976	99	[1] Yes	[1] Yes
67441	7.8	32	[12] 12-month visit	[0] No	[0] No	[1] Yes	[0] No	[0] No	20.45	8	4	[1] Yes	2	[0] Male	[1] Yes	[1] Yes	.	.	.	.	.	.	.	88	[1] Yes	[1] Yes
67441	7.8	32	[24] 24-month visit	[0] No	[0] No	[1] Yes	[0] No	[0] No	20.76	0	0	[0] No	30	[0] Male	[1] Yes	[1] Yes	.	.	.	.	.	.	.	.	.	.
67442	4.7	26	[0] Baseline visit	[0] No	[0] No	[0] No	[0] No	[0] No	24.00	9	9	[1] Yes	1	[1] Female	[1] Yes	[0] No	99706	4.9987	0.311	-1.169	0.50	-0.693	2366.522	39	[1] Yes	[0] No
67442	4.7	26	[12] 12-month visit	[0] No	[0] No	[0] No	[0] No	[0] No	23.11	0	0	[0] No	30	[1] Female	[0] No	[0] No	309360	5.4905	0.265	-1.328	0.47	-0.755	1912.088	1	[0] No	[0] No
67442	4.7	26	[24] 24-month visit	[0] No	[0] No	[0] No	[0] No	[0] No	19.14	0	0	[0] No	30	[1] Female	[0] No	[0] No	88393	4.9464	0.361	-1.018	0.38	-0.968	1792.168	1	[0] No	[0] No
67443	2.2	31	[0] Baseline visit	[0] No	[0] No	[1] Yes	[0] No	[0] No	24.49	13	13	[1] Yes	0	[0] Male	[1] Yes	[0] No	28128	4.4491	1.074	0.071	0.46	-0.777	2280.049	36	[1] Yes	[0] No
67443	2.2	31	[12] 12-month visit	[0] No	[0] No	[1] Yes	[0] No	[0] No	24.49	15	15	[1] Yes	0	[0] Male	[1] Yes	[0] No	47128	4.6733	0.621	-0.476	0.41	-0.892	1679.993	210	[1] Yes	[1] Yes
67443	2.2	31	[24] 24-month visit	[0] No	[0] No	[1] Yes	[0] No	[0] No	24.16	1	0	[0] No	3	[0] Male	[1] Yes	[0] No	28067	4.4482	0.685	-0.379	0.61	-0.494	1757.280	1	[0] No	[0] No
67444	9.7	30	[0] Baseline visit	[0] No	[0] No	[1] Yes	[0] No	[0] No	20.20	10	10	[1] Yes	2	[1] Female	[1] Yes	[0] No	1264	3.1017	2.199	0.788	0.66	-0.416	2521.664	54	[1] Yes	[0] No
67444	9.7	30	[12] 12-month visit	[0] No	[0] No	[1] Yes	[0] No	[0] No	18.73	3	0	[0] No	16	[1] Female	[1] Yes	[0] No	.	.	.	.	.	.	.	.	.	.
67444	9.7	30	[24] 24-month visit	[1] Yes	[0] No	[1] Yes	[0] No	[0] No	19.36	4	2	[1] Yes	5	[1] Female	[1] Yes	[0] No	20	1.3010	10.636	2.364	0.69	-0.371	2592.655	276	[1] Yes	[1] Yes
67445	3.9	44	[0] Baseline visit	[0] No	[0] No	[1] Yes	[0] No	[0] No	18.37	0	0	[0] No	30	[1] Female	[1] Yes	[0] No	1523	3.1827	0.405	-0.903	0.58	-0.545	1669.751	271	[1] Yes	[1] Yes
67445	3.9	44	[12] 12-month visit	[0] No	[0] No	[1] Yes	[0] No	[0] No	16.53	0	0	[0] No	30	[1] Female	[1] Yes	[0] No	250	2.3979	0.441	-0.819	0.64	-0.446	1598.021	137	[1] Yes	[1] Yes
67445	3.9	44	[24] 24-month visit	[0] No	[0] No	[1] Yes	[0] No	[0] No	23.07	1	1	[1] Yes	7	[1] Female	[1] Yes	[0] No	1792	3.2533	1.530	0.425	1.32	0.278	1873.947	704	[1] Yes	[1] Yes
67447	0.6	25	[0] Baseline visit	[0] No	[0] No	[1] Yes	[0] No	[0] No	20.72	15	14	[1] Yes	1	[0] Male	[1] Yes	[0] No	69852	4.8442	1.487	0.397	0.18	-1.715	2840.107	534	[1] Yes	[1] Yes
67447	0.6	25	[12] 12-month visit	[0] No	[0] No	[1] Yes	[0] No	[0] No	21.38	6	6	[1] Yes	0	[0] Male	[1] Yes	[0] No	34591	4.5390	1.044	0.043	0.19	-1.661	2137.405	226	[1] Yes	[1] Yes
67447	0.6	25	[24] 24-month visit	[0] No	[0] No	[1] Yes	[1] Yes	[0] No	21.55	2	2	[1] Yes	10	[0] Male	[1] Yes	[0] No	87777	4.9434	2.191	0.784	0.34	-1.079	2330.751	1175	[1] Yes	[1] Yes
67448	3.1	40	[0] Baseline visit	[0] No	[0] No	[1] Yes	[0] No	[0] No	29.03	17	17	[1] Yes	6	[0] Male	[1] Yes	[1] Yes	497214	5.6965	0.876	-0.132	1.04	0.039	1711.991	16	[1] Yes	[0] No
67448	3.1	40	[24] 24-month visit	[1] Yes	[0] No	[1] Yes	[0] No	[0] No	24.31	12	0	[0] No	2	[0] Male	[1] Yes	[1] Yes	250	2.3979	0.737	-0.306	0.80	-0.223	2898.580	17	[0] No	[0] No
67449	7.0	28	[0] Baseline visit	[0] No	[0] No	[1] Yes	[0] No	[0] No	27.44	30	3	[1] Yes	0	[0] Male	[1] Yes	[0] No	91964	4.9636	1.245	0.219	0.77	-0.261	1810.359	474	[1] Yes	[1] Yes
67451	12.3	29	[0] Baseline visit	[0] No	[0] No	[1] Yes	[0] No	[0] No	30.11	0	0	[0] No	30	[0] Male	[1] Yes	[0] No	3615	3.5581	0.763	-0.270	0.22	-1.514	2543.165	1	[0] No	[0] No
67451	12.3	29	[24] 24-month visit	[0] No	[0] No	[1] Yes	[0] No	[0] No	30.49	0	0	[0] No	30	[0] Male	[1] Yes	[0] No	5077	3.7056	0.274	-1.295	0.27	-1.309	1905.437	1	[0] No	[0] No
67453	13.3	35	[0] Baseline visit	[0] No	[0] No	[1] Yes	[0] No	[0] No	23.39	0	0	[0] No	30	[0] Male	[1] Yes	[0] No	1839	3.2646	1.810	0.593	0.12	-2.120	910.253	1	[0] No	[0] No
67453	13.3	35	[12] 12-month visit	[0] No	[0] No	[1] Yes	[1] Yes	[0] No	23.45	2	0	[0] No	3	[0] Male	[1] Yes	[0] No	34931	4.5432	0.803	-0.219	0.25	-1.386	2055.645	200	[1] Yes	[1] Yes
67453	13.3	35	[24] 24-month visit	[0] No	[0] No	[1] Yes	[0] No	[0] No	23.51	1	0	[0] No	15	[0] Male	[1] Yes	[0] No	331	2.5198	1.396	0.334	0.28	-1.273	2052.781	305	[1] Yes	[1] Yes
67455	4.3	25	[0] Baseline visit	[0] No	[0] No	[1] Yes	[0] No	[0] No	17.24	11	11	[1] Yes	5	[0] Male	[1] Yes	[0] No	461492	5.6642	2.381	0.868	0.44	-0.821	2246.810	166	[1] Yes	[1] Yes
67455	4.3	25	[12] 12-month visit	[0] No	[0] No	[1] Yes	[0] No	[0] No	17.53	12	12	[1] Yes	0	[0] Male	[1] Yes	[1] Yes	488044	5.6885	1.016	0.016	0.28	-1.273	2051.037	186	[1] Yes	[1] Yes
67455	4.3	25	[24] 24-month visit	[0] No	[0] No	[1] Yes	[0] No	[0] No	18.12	16	16	[1] Yes	0	[0] Male	[1] Yes	[0] No	176401	5.2465	3.046	1.114	0.61	-0.494	2471.134	65	[1] Yes	[0] No
67456	11.2	29	[0] Baseline visit	[0] No	[0] No	[1] Yes	[1] Yes	[0] No	25.34	30	0	[1] Yes	0	[1] Female	[1] Yes	[1] Yes	250	2.3979	0.518	-0.658	0.17	-1.772	3153.920	51	[1] Yes	[0] No
67456	11.2	29	[12] 12-month visit	[0] No	[0] No	[1] Yes	[1] Yes	[0] No	30.12	0	0	[0] No	30	[1] Female	[0] No	[0] No	4005	3.6026	0.248	-1.396	0.11	-2.207	3064.401	1	[0] No	[0] No
67456	11.2	29	[24] 24-month visit	[1] Yes	[0] No	[1] Yes	[1] Yes	[0] No	23.88	6	0	[0] No	4	[1] Female	[1] Yes	[1] Yes	4207	3.6240	0.506	-0.681	0.21	-1.561	2522.185	13	[0] No	[0] No
67457	5.1	39	[0] Baseline visit	[0] No	[0] No	[0] No	[0] No	[0] No	22.68	12	7	[1] Yes	2	[0] Male	[1] Yes	[0] No	35241	4.5470	0.871	-0.138	0.43	-0.844	1400.744	18	[1] Yes	[0] No
67457	5.1	39	[12] 12-month visit	[0] No	[0] No	[1] Yes	[0] No	[0] No	21.61	0	0	[0] No	30	[0] Male	[1] Yes	[0] No	34957	4.5435	0.840	-0.175	0.43	-0.844	1806.184	35	[0] No	[0] No
67457	5.1	39	[24] 24-month visit	[0] No	[0] No	[1] Yes	[0] No	[0] No	21.61	0	0	[0] No	30	[0] Male	[1] Yes	[0] No	100251	5.0011	1.187	0.171	0.34	-1.079	1850.892	57	[0] No	[0] No
67458	7.5	34	[0] Baseline visit	[0] No	[0] No	[1] Yes	[0] No	[1] Yes	21.47	30	30	[1] Yes	0	[1] Female	[1] Yes	[1] Yes	47328	4.6751	1.595	0.467	0.35	-1.050	2368.795	821	[1] Yes	[1] Yes
67458	7.5	34	[12] 12-month visit	[0] No	[0] No	[1] Yes	[1] Yes	[0] No	21.47	30	30	[1] Yes	0	[1] Female	[1] Yes	[0] No	64283	4.8081	3.233	1.174	0.34	-1.079	2901.329	737	[1] Yes	[1] Yes
67458	7.5	34	[24] 24-month visit	[0] No	[0] No	[1] Yes	[0] No	[1] Yes	21.47	30	0	[1] Yes	0	[1] Female	[1] Yes	[0] No	165297	5.2183	6.781	1.914	0.98	-0.020	2923.088	237	[1] Yes	[1] Yes
67459	4.6	50	[0] Baseline visit	[0] No	[0] No	[0] No	[0] No	[0] No	22.22	13	13	[1] Yes	1	[0] Male	[0] No	[0] No	3273	3.5149	0.330	-1.109	0.15	-1.897	1803.530	439	[1] Yes	[1] Yes
67459	4.6	50	[12] 12-month visit	[0] No	[0] No	[0] No	[0] No	[0] No	24.69	0	0	[0] No	30	[0] Male	[0] No	[0] No	29597	4.4712	0.564	-0.572	0.16	-1.833	1662.323	30	[0] No	[0] No
67459	4.6	50	[24] 24-month visit	[0] No	[0] No	[0] No	[0] No	[0] No	24.07	4	4	[1] Yes	2	[0] Male	[0] No	[0] No	31840	4.5030	0.538	-0.619	0.11	-2.207	2016.068	706	[1] Yes	[1] Yes
67460	14.2	36	[0] Baseline visit	[0] No	[0] No	[1] Yes	[0] No	[0] No	22.10	12	12	[1] Yes	2	[0] Male	[1] Yes	[1] Yes	97242	4.9879	0.550	-0.599	0.04	-3.219	1333.129	1	[1] Yes	[0] No
67461	5.8	32	[0] Baseline visit	[0] No	[0] No	[1] Yes	[0] No	[0] No	20.60	19	19	[1] Yes	0	[0] Male	[1] Yes	[1] Yes	192249	5.2839	2.004	0.695	0.31	-1.171	3200.000	125	[1] Yes	[1] Yes
67462	3.4	36	[0] Baseline visit	[1] Yes	[0] No	[1] Yes	[0] No	[0] No	27.66	10	1	[1] Yes	0	[1] Female	[1] Yes	[0] No	250	2.3979	0.623	-0.473	0.29	-1.238	3153.625	37	[1] Yes	[0] No
67463	9.5	43	[0] Baseline visit	[0] No	[0] No	[1] Yes	[0] No	[0] No	22.79	15	7	[1] Yes	1	[0] Male	[1] Yes	[1] Yes	117332	5.0694	1.048	0.047	0.08	-2.526	1142.579	173	[1] Yes	[1] Yes
67463	9.5	43	[12] 12-month visit	[0] No	[0] No	[1] Yes	[0] No	[0] No	22.79	0	0	[0] No	30	[0] Male	[1] Yes	[0] No	359998	5.5563	1.028	0.028	0.13	-2.040	2462.863	16	[0] No	[0] No
67463	9.5	43	[24] 24-month visit	[1] Yes	[0] No	[1] Yes	[0] No	[0] No	22.79	0	0	[0] No	30	[0] Male	[1] Yes	[0] No	20	1.3010	0.558	-0.584	0.13	-2.040	2238.621	13	[0] No	[0] No
67464	9.0	41	[0] Baseline visit	[0] No	[0] No	[1] Yes	[0] No	[0] No	24.84	15	15	[1] Yes	0	[0] Male	[1] Yes	[1] Yes	9732	3.9882	2.042	0.714	0.34	-1.079	2200.912	40	[1] Yes	[0] No
67464	9.0	41	[12] 12-month visit	[0] No	[0] No	[1] Yes	[0] No	[0] No	23.04	0	0	[0] No	30	[0] Male	[1] Yes	[0] No	7549	3.8779	1.645	0.498	2.36	0.859	2052.403	1	[0] No	[0] No
67465	5.3	29	[0] Baseline visit	[0] No	[0] No	[1] Yes	[0] No	[0] No	19.19	8	8	[1] Yes	1	[0] Male	[1] Yes	[1] Yes	133097	5.1242	4.615	1.529	0.54	-0.616	2691.119	436	[1] Yes	[1] Yes
67465	5.3	29	[12] 12-month visit	[0] No	[0] No	[1] Yes	[0] No	[0] No	18.37	30	0	[1] Yes	0	[0] Male	[1] Yes	[1] Yes	163468	5.2134	1.702	0.532	0.89	-0.117	2520.702	179	[1] Yes	[1] Yes
67465	5.3	29	[24] 24-month visit	[0] No	[0] No	[1] Yes	[0] No	[0] No	19.74	30	30	[1] Yes	0	[0] Male	[1] Yes	[1] Yes	6054	3.7820	2.346	0.853	0.23	-1.470	2257.930	548	[1] Yes	[1] Yes
67466	3.2	32	[0] Baseline visit	[0] No	[0] No	[1] Yes	[0] No	[0] No	24.69	15	13	[1] Yes	0	[0] Male	[1] Yes	[1] Yes	307583	5.4880	0.390	-0.941	0.32	-1.139	1928.913	98	[1] Yes	[1] Yes
67466	3.2	32	[12] 12-month visit	[0] No	[0] No	[1] Yes	[0] No	[0] No	28.38	10	1	[1] Yes	2	[0] Male	[1] Yes	[1] Yes	2567346	6.4095	0.615	-0.487	0.32	-1.139	2062.828	181	[1] Yes	[1] Yes
67466	3.2	32	[24] 24-month visit	[0] No	[0] No	[1] Yes	[0] No	[0] No	27.78	14	9	[1] Yes	1	[0] Male	[1] Yes	[1] Yes	839774	5.9242	0.924	-0.079	0.50	-0.693	1577.120	192	[1] Yes	[1] Yes
67467	13.5	34	[0] Baseline visit	[0] No	[0] No	[1] Yes	[0] No	[0] No	18.59	15	0	[1] Yes	4	[1] Female	[1] Yes	[1] Yes	2882219	6.4597	3.189	1.160	2.62	0.963	2426.216	26	[1] Yes	[0] No
67467	13.5	34	[24] 24-month visit	[0] No	[0] No	[1] Yes	[0] No	[0] No	19.71	1	0	[0] No	7	[1] Female	[1] Yes	[0] No	.	.	.	.	.	.	.	.	.	.
67469	1.2	41	[0] Baseline visit	[1] Yes	[0] No	[1] Yes	[1] Yes	[0] No	21.22	0	0	[0] No	30	[0] Male	[1] Yes	[0] No	250	2.3979	0.662	-0.412	0.24	-1.427	1742.873	1	[0] No	[0] No
67469	1.2	41	[12] 12-month visit	[1] Yes	[0] No	[1] Yes	[1] Yes	[0] No	20.57	0	0	[0] No	30	[0] Male	[0] No	[0] No	250	2.3979	0.507	-0.678	0.17	-1.772	1551.451	1	[0] No	[0] No
67469	1.2	41	[24] 24-month visit	[1] Yes	[0] No	[1] Yes	[0] No	[0] No	19.59	0	0	[0] No	30	[0] Male	[1] Yes	[0] No	20	1.3010	0.670	-0.401	0.13	-2.040	1697.340	1	[0] No	[0] No
67471	5.9	29	[0] Baseline visit	[0] No	[0] No	[1] Yes	[0] No	[0] No	20.90	13	1	[1] Yes	0	[1] Female	[1] Yes	[1] Yes	313146	5.4957	3.179	1.157	0.56	-0.580	3200.000	208	[1] Yes	[1] Yes
67471	5.9	29	[24] 24-month visit	[1] Yes	[0] No	[1] Yes	[0] No	[0] No	24.09	18	15	[1] Yes	0	[1] Female	[1] Yes	[1] Yes	846208	5.9275	3.267	1.184	0.28	-1.273	2685.841	648	[1] Yes	[1] Yes
67472	0.1	32	[0] Baseline visit	[0] No	[0] No	[0] No	[0] No	[0] No	25.31	9	1	[1] Yes	1	[0] Male	[1] Yes	[0] No	25077	4.3993	1.127	0.120	0.31	-1.171	1792.912	82	[1] Yes	[1] Yes
67472	0.1	32	[12] 12-month visit	[0] No	[0] No	[0] No	[0] No	[0] No	25.93	10	10	[1] Yes	2	[0] Male	[0] No	[0] No	16225	4.2102	0.494	-0.706	0.22	-1.514	1840.225	683	[1] Yes	[1] Yes
67472	0.1	32	[24] 24-month visit	[0] No	[0] No	[0] No	[0] No	[0] No	26.54	6	6	[1] Yes	0	[0] Male	[0] No	[0] No	71663	4.8553	1.207	0.188	0.37	-0.994	2435.582	1100	[1] Yes	[1] Yes
67473	9.8	37	[0] Baseline visit	[0] No	[0] No	[1] Yes	[0] No	[0] No	20.78	0	0	[0] No	30	[0] Male	[1] Yes	[0] No	5069	3.7049	0.526	-0.643	0.33	-1.109	2077.079	79	[0] No	[0] No
67474	14.8	30	[0] Baseline visit	[0] No	[0] No	[1] Yes	[0] No	[0] No	23.41	7	2	[1] Yes	17	[0] Male	[1] Yes	[0] No	25920	4.4136	0.473	-0.749	0.21	-1.561	1942.624	8	[1] Yes	[0] No
67474	14.8	30	[24] 24-month visit	[1] Yes	[0] No	[1] Yes	[0] No	[0] No	24.72	0	0	[0] No	30	[0] Male	[1] Yes	[0] No	189	2.2765	1.009	0.009	0.17	-1.772	2145.139	1	[0] No	[0] No
67477	7.6	30	[0] Baseline visit	[1] Yes	[0] No	[1] Yes	[0] No	[0] No	23.12	12	5	[1] Yes	0	[0] Male	[1] Yes	[1] Yes	250	2.3979	0.476	-0.741	0.22	-1.514	2685.420	28	[1] Yes	[0] No
67478	5.8	29	[0] Baseline visit	[0] No	[0] No	[1] Yes	[0] No	[0] No	22.23	30	30	[1] Yes	0	[0] Male	[1] Yes	[1] Yes	373276	5.5720	0.959	-0.042	2.63	0.967	2132.329	928	[1] Yes	[1] Yes
67478	5.8	29	[12] 12-month visit	[0] No	[0] No	[1] Yes	[0] No	[0] No	20.08	30	30	[1] Yes	0	[0] Male	[1] Yes	[1] Yes	250	2.3979	4.684	1.544	3.47	1.244	2187.946	358	[1] Yes	[1] Yes
67480	4.1	28	[0] Baseline visit	[0] No	[0] No	[0] No	[0] No	[0] No	22.50	13	5	[1] Yes	0	[0] Male	[1] Yes	[0] No	68655	4.8367	0.616	-0.484	0.40	-0.916	2202.174	1	[1] Yes	[0] No
67480	4.1	28	[12] 12-month visit	[1] Yes	[0] No	[0] No	[0] No	[0] No	22.79	4	1	[1] Yes	4	[0] Male	[1] Yes	[0] No	250	2.3979	0.504	-0.685	0.17	-1.772	2067.980	1	[1] Yes	[0] No
67480	4.1	28	[24] 24-month visit	[1] Yes	[0] No	[0] No	[0] No	[0] No	25.47	0	0	[0] No	30	[0] Male	[1] Yes	[0] No	20	1.3010	0.342	-1.073	0.15	-1.897	1851.617	30	[0] No	[0] No
67481	12.7	31	[0] Baseline visit	[1] Yes	[0] No	[1] Yes	[0] No	[0] No	20.45	4	1	[1] Yes	6	[0] Male	[1] Yes	[1] Yes	250	2.3979	1.415	0.347	0.37	-0.994	2493.167	17	[1] Yes	[0] No
67481	12.7	31	[12] 12-month visit	[1] Yes	[0] No	[1] Yes	[0] No	[0] No	19.41	0	0	[0] No	30	[0] Male	[1] Yes	[1] Yes	250	2.3979	0.667	-0.405	0.19	-1.661	1284.837	8	[0] No	[0] No
67481	12.7	31	[24] 24-month visit	[1] Yes	[0] No	[1] Yes	[0] No	[0] No	25.47	0	0	[0] No	30	[0] Male	[1] Yes	[1] Yes	20	1.3010	1.721	0.543	0.21	-1.561	1760.875	9	[0] No	[0] No
67482	4.4	29	[0] Baseline visit	[0] No	[0] No	[1] Yes	[0] No	[0] No	20.57	0	0	[0] No	30	[0] Male	[1] Yes	[0] No	1206	3.0813	0.465	-0.767	0.19	-1.661	1445.890	1	[0] No	[0] No
67482	4.4	29	[12] 12-month visit	[0] No	[0] No	[1] Yes	[0] No	[0] No	20.34	0	0	[0] No	30	[0] Male	[1] Yes	[0] No	6811	3.8332	0.606	-0.502	0.43	-0.844	2088.315	1	[0] No	[0] No
67482	4.4	29	[24] 24-month visit	[0] No	[0] No	[1] Yes	[0] No	[0] No	20.81	0	0	[0] No	30	[0] Male	[1] Yes	[0] No	1013	3.0056	0.346	-1.061	0.34	-1.079	1647.960	8	[0] No	[0] No
67484	13.9	32	[0] Baseline visit	[0] No	[0] No	[1] Yes	[0] No	[0] No	23.15	13	0	[0] No	0	[0] Male	[1] Yes	[1] Yes	8320	3.9201	0.971	-0.029	0.03	-3.507	3053.625	29	[0] No	[0] No
67484	13.9	32	[12] 12-month visit	[0] No	[0] No	[1] Yes	[0] No	[0] No	27.78	2	0	[0] No	3	[0] Male	[1] Yes	[0] No	4426	3.6460	0.444	-0.813	0.01	-4.605	1857.632	1	[0] No	[0] No
67484	13.9	32	[24] 24-month visit	[0] No	[0] No	[1] Yes	[0] No	[0] No	27.78	0	0	[0] No	30	[0] Male	[1] Yes	[0] No	2753	3.4398	0.990	-0.011	0.25	-1.386	1792.677	1	[0] No	[0] No
67485	7.0	39	[0] Baseline visit	[1] Yes	[0] No	[1] Yes	[0] No	[0] No	23.12	26	4	[1] Yes	0	[0] Male	[1] Yes	[1] Yes	250	2.3979	1.058	0.056	0.34	-1.079	3200.000	23	[1] Yes	[0] No
67485	7.0	39	[12] 12-month visit	[0] No	[0] No	[1] Yes	[0] No	[0] No	21.97	21	0	[0] No	0	[0] Male	[1] Yes	[1] Yes	250	2.3979	0.674	-0.395	0.32	-1.139	2197.598	121	[1] Yes	[1] Yes
67485	7.0	39	[24] 24-month visit	[0] No	[0] No	[1] Yes	[0] No	[0] No	21.10	30	30	[1] Yes	0	[0] Male	[1] Yes	[1] Yes	250	2.3979	0.995	-0.005	1.04	0.039	553.493	318	[1] Yes	[1] Yes
67486	10.6	30	[0] Baseline visit	[0] No	[0] No	[1] Yes	[0] No	[0] No	20.53	0	0	[0] No	30	[0] Male	[1] Yes	[0] No	48789	4.6883	764.787	6.640	0.29	-1.238	1841.988	1	[0] No	[0] No
67487	6.5	32	[0] Baseline visit	[0] No	[0] No	[1] Yes	[0] No	[0] No	25.66	14	2	[1] Yes	0	[0] Male	[1] Yes	[1] Yes	62168	4.7936	1.422	0.352	0.33	-1.109	856.957	132	[1] Yes	[1] Yes
67487	6.5	32	[12] 12-month visit	[0] No	[0] No	[1] Yes	[0] No	[0] No	27.78	0	0	[0] No	30	[0] Male	[1] Yes	[1] Yes	694748	5.8418	1.737	0.552	0.25	-1.386	2492.288	125	[1] Yes	[1] Yes
67487	6.5	32	[24] 24-month visit	[0] No	[0] No	[1] Yes	[0] No	[0] No	32.41	14	14	[1] Yes	1	[0] Male	[1] Yes	[1] Yes	93784	4.9721	1.614	0.478	0.30	-1.204	2761.349	476	[1] Yes	[1] Yes
67488	0.0	26	[0] Baseline visit	[0] No	[0] No	[1] Yes	[0] No	[0] No	22.32	12	12	[1] Yes	2	[0] Male	[1] Yes	[0] No	103952	5.0168	0.410	-0.891	0.14	-1.966	2102.053	363	[1] Yes	[1] Yes
67488	0.0	26	[24] 24-month visit	[0] No	[0] No	[1] Yes	[0] No	[0] No	22.68	16	2	[1] Yes	0	[0] Male	[1] Yes	[0] No	75259	4.8766	1.619	0.482	0.43	-0.844	2091.069	766	[1] Yes	[1] Yes
67489	0.1	50	[0] Baseline visit	[0] No	[0] No	[1] Yes	[0] No	[0] No	21.19	16	16	[1] Yes	14	[0] Male	[1] Yes	[0] No	186794	5.2714	1.010	0.010	0.59	-0.528	2786.462	315	[1] Yes	[1] Yes
67490	5.8	31	[0] Baseline visit	[0] No	[0] No	[1] Yes	[0] No	[0] No	17.51	16	16	[1] Yes	0	[0] Male	[1] Yes	[1] Yes	250	2.3979	2.614	0.961	0.26	-1.347	1837.515	62	[1] Yes	[0] No
67490	5.8	31	[12] 12-month visit	[0] No	[0] No	[1] Yes	[0] No	[0] No	16.85	15	15	[1] Yes	0	[0] Male	[1] Yes	[0] No	250	2.3979	0.430	-0.843	0.30	-1.204	1686.109	375	[1] Yes	[1] Yes
67491	1.2	35	[0] Baseline visit	[0] No	[0] No	[1] Yes	[0] No	[0] No	29.32	8	5	[1] Yes	2	[0] Male	[0] No	[0] No	38700	4.5877	0.844	-0.169	0.06	-2.813	1609.261	153	[1] Yes	[1] Yes
67491	1.2	35	[24] 24-month visit	[0] No	[0] No	[1] Yes	[0] No	[0] No	31.79	5	4	[1] Yes	0	[0] Male	[0] No	[0] No	49221	4.6922	0.357	-1.029	0.21	-1.561	1575.412	406	[1] Yes	[1] Yes
67492	0.0	41	[0] Baseline visit	[0] No	[0] No	[1] Yes	[0] No	[0] No	24.54	10	2	[1] Yes	1	[0] Male	[1] Yes	[0] No	587	2.7686	0.230	-1.468	0.31	-1.171	1217.284	11	[1] Yes	[0] No
67492	0.0	41	[24] 24-month visit	[0] No	[0] No	[1] Yes	[0] No	[1] Yes	24.54	0	0	[0] No	30	[0] Male	[1] Yes	[0] No	179	2.2529	0.258	-1.355	0.32	-1.139	1345.427	14	[0] No	[0] No
67493	13.7	37	[0] Baseline visit	[0] No	[0] No	[1] Yes	[0] No	[0] No	29.01	13	3	[1] Yes	2	[0] Male	[0] No	[0] No	199240	5.2994	2.011	0.699	0.33	-1.109	1372.553	114	[1] Yes	[1] Yes
67493	13.7	37	[24] 24-month visit	[1] Yes	[0] No	[1] Yes	[0] No	[0] No	38.58	0	0	[0] No	30	[0] Male	[0] No	[0] No	.	.	.	.	.	.	.	.	.	.
67494	14.1	36	[0] Baseline visit	[0] No	[0] No	[1] Yes	[0] No	[0] No	20.06	5	1	[1] Yes	2	[0] Male	[1] Yes	[0] No	17400	4.2405	0.597	-0.516	0.26	-1.347	1612.486	41	[1] Yes	[0] No
67494	14.1	36	[12] 12-month visit	[0] No	[0] No	[1] Yes	[0] No	[0] No	21.60	12	1	[1] Yes	2	[0] Male	[1] Yes	[0] No	17059	4.2320	0.615	-0.487	0.20	-1.609	1387.539	41	[1] Yes	[0] No
67494	14.1	36	[24] 24-month visit	[0] No	[0] No	[1] Yes	[0] No	[0] No	21.60	4	4	[1] Yes	2	[0] Male	[1] Yes	[0] No	31618	4.4999	0.400	-0.915	0.63	-0.462	1663.826	178	[1] Yes	[1] Yes
67496	4.4	29	[0] Baseline visit	[0] No	[0] No	[1] Yes	[0] No	[0] No	19.96	30	30	[1] Yes	0	[1] Female	[1] Yes	[1] Yes	62841	4.7982	0.634	-0.455	0.52	-0.654	2095.884	98	[1] Yes	[1] Yes
67496	4.4	29	[12] 12-month visit	[0] No	[0] No	[1] Yes	[0] No	[0] No	19.84	15	15	[1] Yes	0	[1] Female	[1] Yes	[1] Yes	39936	4.6014	1.000	-0.000	2.58	0.948	2730.615	188	[1] Yes	[1] Yes
67496	4.4	29	[24] 24-month visit	[0] No	[0] No	[1] Yes	[0] No	[0] No	21.55	0	0	[0] No	30	[1] Female	[1] Yes	[0] No	3886	3.5895	0.436	-0.831	1.95	0.668	1897.313	89	[1] Yes	[1] Yes
67497	14.4	42	[0] Baseline visit	[0] No	[0] No	[1] Yes	[0] No	[0] No	19.62	13	9	[1] Yes	2	[0] Male	[1] Yes	[1] Yes	951	2.9782	0.288	-1.244	0.15	-1.897	2307.128	547	[1] Yes	[1] Yes
67497	14.4	42	[12] 12-month visit	[0] No	[0] No	[1] Yes	[0] No	[0] No	21.13	30	30	[1] Yes	0	[0] Male	[1] Yes	[1] Yes	4481	3.6514	1.017	0.017	0.16	-1.833	2058.643	439	[1] Yes	[1] Yes
67497	14.4	42	[24] 24-month visit	[0] No	[0] No	[1] Yes	[0] No	[0] No	21.13	28	0	[1] Yes	0	[0] Male	[1] Yes	[1] Yes	1498	3.1755	1.083	0.079	0.21	-1.561	2166.410	984	[1] Yes	[1] Yes
67498	13.0	29	[0] Baseline visit	[0] No	[0] No	[1] Yes	[1] Yes	[0] No	20.57	15	0	[1] Yes	0	[1] Female	[1] Yes	[0] No	558911	5.7473	0.696	-0.362	0.32	-1.139	2170.879	88	[1] Yes	[1] Yes
67498	13.0	29	[12] 12-month visit	[0] No	[0] No	[1] Yes	[0] No	[0] No	19.92	16	3	[1] Yes	0	[1] Female	[1] Yes	[0] No	214385	5.3312	3.857	1.350	0.87	-0.139	3200.000	303	[1] Yes	[1] Yes
67499	0.2	43	[0] Baseline visit	[0] No	[0] No	[0] No	[0] No	[0] No	22.34	11	3	[1] Yes	0	[0] Male	[1] Yes	[0] No	1970021	6.2945	0.884	-0.123	0.96	-0.041	2157.054	17	[1] Yes	[0] No
67499	0.2	43	[12] 12-month visit	[1] Yes	[0] No	[0] No	[0] No	[0] No	26.03	3	3	[1] Yes	7	[0] Male	[1] Yes	[0] No	250	2.3979	0.391	-0.940	0.41	-0.892	170.102	8	[1] Yes	[0] No
67499	0.2	43	[24] 24-month visit	[1] Yes	[0] No	[0] No	[0] No	[0] No	22.64	1	1	[1] Yes	1	[0] Male	[0] No	[0] No	20	1.3010	0.488	-0.717	0.46	-0.777	1465.006	26	[1] Yes	[0] No
67500	1.9	30	[0] Baseline visit	[0] No	[0] No	[1] Yes	[0] No	[0] No	23.57	20	20	[1] Yes	2	[0] Male	[1] Yes	[0] No	1826060	6.2615	2.237	0.805	1.11	0.104	2805.729	102	[1] Yes	[1] Yes
67500	1.9	30	[12] 12-month visit	[0] No	[0] No	[1] Yes	[0] No	[0] No	22.60	30	0	[1] Yes	0	[0] Male	[1] Yes	[1] Yes	268992	5.4297	1.060	0.058	3.18	1.157	1845.904	543	[1] Yes	[1] Yes
67500	1.9	30	[24] 24-month visit	[1] Yes	[0] No	[1] Yes	[0] No	[0] No	23.89	30	0	[1] Yes	0	[0] Male	[1] Yes	[1] Yes	20	1.3010	0.709	-0.344	0.37	-0.994	2013.310	156	[1] Yes	[1] Yes
67501	5.6	36	[0] Baseline visit	[0] No	[0] No	[1] Yes	[0] No	[0] No	22.60	0	0	[0] No	30	[0] Male	[0] No	[0] No	264095	5.4218	0.396	-0.928	0.20	-1.609	1715.234	1	[0] No	[0] No
67501	5.6	36	[12] 12-month visit	[0] No	[0] No	[1] Yes	[0] No	[0] No	23.67	0	0	[0] No	30	[0] Male	[0] No	[0] No	318670	5.5033	0.571	-0.560	0.30	-1.204	1741.183	1	[0] No	[0] No
67501	5.6	36	[24] 24-month visit	[1] Yes	[0] No	[1] Yes	[0] No	[0] No	22.72	0	0	[0] No	30	[0] Male	[0] No	[0] No	250	2.3979	0.403	-0.909	0.10	-2.303	1220.025	1	[0] No	[0] No
67503	0.1	44	[0] Baseline visit	[0] No	[0] No	[0] No	[0] No	[0] No	26.84	10	1	[1] Yes	1	[1] Female	[1] Yes	[0] No	12945	4.1121	0.456	-0.785	0.29	-1.238	1474.314	541	[1] Yes	[1] Yes
67503	0.1	44	[12] 12-month visit	[0] No	[0] No	[0] No	[0] No	[0] No	23.14	2	0	[0] No	16	[1] Female	[1] Yes	[0] No	36828	4.5662	0.391	-0.940	0.50	-0.693	1654.407	258	[1] Yes	[1] Yes
67503	0.1	44	[24] 24-month visit	[0] No	[0] No	[0] No	[0] No	[0] No	25.24	2	2	[1] Yes	9	[1] Female	[1] Yes	[0] No	11152	4.0474	2.377	0.866	0.53	-0.635	2349.852	691	[1] Yes	[1] Yes
67504	0.1	20	[0] Baseline visit	[0] No	[0] No	[1] Yes	[0] No	[0] No	24.24	25	25	[1] Yes	1	[1] Female	[1] Yes	[0] No	504102	5.7025	0.972	-0.029	0.32	-1.139	2716.967	456	[1] Yes	[1] Yes
67504	0.1	20	[12] 12-month visit	[0] No	[0] No	[1] Yes	[0] No	[0] No	22.60	5	5	[1] Yes	1	[1] Female	[1] Yes	[0] No	131239	5.1181	1.501	0.406	0.73	-0.315	2348.938	140	[1] Yes	[1] Yes
67504	0.1	20	[24] 24-month visit	[0] No	[0] No	[1] Yes	[0] No	[0] No	21.37	27	27	[1] Yes	0	[1] Female	[1] Yes	[0] No	64839	4.8118	1.054	0.052	0.28	-1.273	2299.085	1071	[1] Yes	[1] Yes
67505	0.1	42	[0] Baseline visit	[0] No	[0] No	[0] No	[0] No	[0] No	20.66	12	1	[1] Yes	2	[0] Male	[1] Yes	[0] No	62931	4.7989	1.476	0.389	0.40	-0.916	2248.986	171	[1] Yes	[1] Yes
67505	0.1	42	[12] 12-month visit	[0] No	[0] No	[0] No	[0] No	[0] No	21.01	1	1	[1] Yes	11	[0] Male	[1] Yes	[0] No	107811	5.0327	1.731	0.549	0.17	-1.772	1660.861	369	[1] Yes	[1] Yes
67507	0.9	36	[0] Baseline visit	[0] No	[0] No	[0] No	[0] No	[0] No	22.84	11	6	[1] Yes	2	[0] Male	[0] No	[0] No	34446	4.5371	0.402	-0.912	0.17	-1.772	1972.843	22	[1] Yes	[0] No
67507	0.9	36	[12] 12-month visit	[1] Yes	[0] No	[0] No	[0] No	[0] No	22.84	0	0	[0] No	30	[0] Male	[0] No	[0] No	250	2.3979	0.261	-1.344	0.15	-1.897	1738.361	17	[0] No	[0] No
67507	0.9	36	[24] 24-month visit	[1] Yes	[0] No	[0] No	[0] No	[0] No	22.84	8	0	[0] No	3	[0] Male	[0] No	[0] No	20	1.3010	0.186	-1.684	0.01	-4.605	1832.480	19	[0] No	[0] No
67508	4.5	31	[0] Baseline visit	[0] No	[0] No	[1] Yes	[0] No	[0] No	26.23	0	0	[0] No	30	[0] Male	[1] Yes	[0] No	8504	3.9296	0.320	-1.139	0.33	-1.109	1782.717	1	[0] No	[0] No
67508	4.5	31	[12] 12-month visit	[0] No	[0] No	[1] Yes	[0] No	[0] No	25.31	0	0	[0] No	30	[0] Male	[1] Yes	[0] No	88299	4.9460	0.527	-0.641	0.18	-1.715	1687.717	1	[0] No	[0] No
67508	4.5	31	[24] 24-month visit	[1] Yes	[0] No	[1] Yes	[0] No	[0] No	23.67	0	0	[0] No	30	[0] Male	[1] Yes	[0] No	122	2.0864	0.822	-0.196	0.21	-1.561	2331.436	1	[0] No	[0] No
67509	8.0	38	[0] Baseline visit	[0] No	[0] No	[1] Yes	[0] No	[0] No	22.64	10	0	[0] No	0	[0] Male	[1] Yes	[1] Yes	271484	5.4337	10.069	2.309	1.84	0.610	1278.582	93	[1] Yes	[1] Yes
67510	7.0	35	[0] Baseline visit	[0] No	[0] No	[1] Yes	[0] No	[0] No	23.67	30	30	[1] Yes	0	[0] Male	[1] Yes	[0] No	304916	5.4842	0.924	-0.079	0.17	-1.772	2175.849	356	[1] Yes	[1] Yes
67510	7.0	35	[12] 12-month visit	[1] Yes	[0] No	[1] Yes	[0] No	[0] No	23.67	30	30	[1] Yes	0	[0] Male	[1] Yes	[0] No	250	2.3979	0.961	-0.040	0.25	-1.386	1953.380	1726	[1] Yes	[1] Yes
67510	7.0	35	[24] 24-month visit	[1] Yes	[0] No	[1] Yes	[0] No	[0] No	23.04	30	30	[1] Yes	0	[0] Male	[1] Yes	[0] No	250	2.3979	0.612	-0.491	0.29	-1.238	1568.235	697	[1] Yes	[1] Yes
67511	6.7	39	[0] Baseline visit	[0] No	[0] No	[1] Yes	[0] No	[0] No	21.95	0	0	[0] No	30	[0] Male	[1] Yes	[0] No	250783	5.3993	0.567	-0.567	0.23	-1.470	2089.731	1	[0] No	[0] No
67511	6.7	39	[12] 12-month visit	[1] Yes	[0] No	[1] Yes	[0] No	[0] No	19.69	0	0	[0] No	30	[0] Male	[0] No	[0] No	250	2.3979	0.517	-0.660	0.66	-0.416	3018.185	1	[0] No	[0] No
67511	6.7	39	[24] 24-month visit	[1] Yes	[0] No	[1] Yes	[0] No	[0] No	20.34	0	0	[0] No	30	[0] Male	[1] Yes	[0] No	20	1.3010	0.253	-1.375	0.27	-1.309	1765.696	1	[0] No	[0] No
67512	2.1	31	[0] Baseline visit	[0] No	[0] No	[1] Yes	[0] No	[0] No	26.83	0	0	[0] No	30	[0] Male	[1] Yes	[0] No	147850	5.1698	0.538	-0.620	0.28	-1.273	1468.642	1	[0] No	[0] No
67512	2.1	31	[12] 12-month visit	[0] No	[0] No	[1] Yes	[0] No	[0] No	25.18	11	0	[0] No	0	[0] Male	[1] Yes	[0] No	209658	5.3215	0.950	-0.052	0.31	-1.171	2825.336	20	[0] No	[0] No
67513	14.2	33	[0] Baseline visit	[0] No	[0] No	[1] Yes	[0] No	[0] No	17.31	18	15	[1] Yes	0	[1] Female	[1] Yes	[0] No	11031	4.0426	0.516	-0.662	0.63	-0.462	2070.745	47	[1] Yes	[0] No
67513	14.2	33	[12] 12-month visit	[0] No	[0] No	[1] Yes	[0] No	[0] No	17.96	2	0	[0] No	3	[1] Female	[1] Yes	[1] Yes	32471	4.5115	1.909	0.647	0.52	-0.654	1991.074	83	[1] Yes	[1] Yes
67513	14.2	33	[24] 24-month visit	[0] No	[0] No	[1] Yes	[0] No	[0] No	18.94	1	0	[0] No	13	[1] Female	[1] Yes	[0] No	7128	3.8530	0.388	-0.947	0.21	-1.561	2288.214	42	[0] No	[0] No
67514	0.3	30	[0] Baseline visit	[0] No	[0] No	[1] Yes	[0] No	[0] No	18.99	13	2	[1] Yes	0	[0] Male	[1] Yes	[0] No	16948	4.2291	1.083	0.079	0.25	-1.386	2567.977	237	[1] Yes	[1] Yes
67514	0.3	30	[12] 12-month visit	[0] No	[0] No	[1] Yes	[0] No	[0] No	18.12	13	13	[1] Yes	0	[0] Male	[1] Yes	[1] Yes	19911	4.2991	1.432	0.359	0.19	-1.661	2833.696	433	[1] Yes	[1] Yes
67515	2.2	32	[0] Baseline visit	[0] No	[0] No	[1] Yes	[0] No	[0] No	26.37	9	6	[1] Yes	0	[0] Male	[1] Yes	[0] No	64014	4.8063	0.305	-1.187	0.55	-0.598	1932.181	46	[1] Yes	[0] No
67515	2.2	32	[12] 12-month visit	[0] No	[0] No	[1] Yes	[0] No	[0] No	32.45	0	0	[0] No	30	[0] Male	[1] Yes	[0] No	25122	4.4001	0.367	-1.003	0.20	-1.609	1621.191	10	[0] No	[0] No
67515	2.2	32	[24] 24-month visit	[0] No	[0] No	[1] Yes	[0] No	[0] No	32.79	12	12	[1] Yes	2	[0] Male	[1] Yes	[1] Yes	376875	5.5762	1.923	0.654	0.46	-0.777	2605.730	512	[1] Yes	[1] Yes
67516	11.9	32	[0] Baseline visit	[0] No	[0] No	[1] Yes	[0] No	[0] No	23.15	9	6	[1] Yes	0	[0] Male	[1] Yes	[1] Yes	300541	5.4779	2.059	0.722	0.41	-0.892	2729.589	1058	[1] Yes	[1] Yes
67516	11.9	32	[24] 24-month visit	[0] No	[0] No	[1] Yes	[0] No	[0] No	23.15	4	0	[0] No	4	[0] Male	[1] Yes	[0] No	.	.	.	.	.	.	.	.	.	.
67517	12.9	31	[0] Baseline visit	[0] No	[0] No	[1] Yes	[0] No	[0] No	22.31	0	0	[0] No	30	[1] Female	[1] Yes	[0] No	3811	3.5810	0.221	-1.509	0.97	-0.030	1617.115	1	[0] No	[0] No
67517	12.9	31	[12] 12-month visit	[0] No	[0] No	[1] Yes	[0] No	[1] Yes	19.33	0	0	[0] No	30	[1] Female	[1] Yes	[0] No	.	.	.	.	.	.	.	.	.	.
67517	12.9	31	[24] 24-month visit	[0] No	[0] No	[1] Yes	[0] No	[1] Yes	19.43	0	0	[0] No	30	[1] Female	[1] Yes	[1] Yes	.	.	.	.	.	.	.	.	.	.
67518	2.4	39	[0] Baseline visit	[0] No	[0] No	[1] Yes	[0] No	[0] No	24.57	0	0	[0] No	30	[0] Male	[0] No	[0] No	9539	3.9795	0.788	-0.239	0.89	-0.117	2618.410	48	[0] No	[0] No
67518	2.4	39	[12] 12-month visit	[0] No	[0] No	[1] Yes	[0] No	[0] No	21.68	0	0	[0] No	30	[0] Male	[1] Yes	[0] No	337370	5.5281	0.789	-0.237	0.48	-0.734	1833.001	1	[0] No	[0] No
67520	3.1	29	[0] Baseline visit	[0] No	[0] No	[1] Yes	[0] No	[0] No	24.22	3	0	[0] No	15	[0] Male	[1] Yes	[0] No	1880	3.2742	0.435	-0.833	0.13	-2.040	1528.624	48	[0] No	[0] No
67520	3.1	29	[12] 12-month visit	[0] No	[0] No	[1] Yes	[0] No	[0] No	20.76	18	0	[0] No	0	[0] Male	[1] Yes	[1] Yes	737	2.8675	0.475	-0.745	0.40	-0.916	2101.408	173	[1] Yes	[1] Yes
67520	3.1	29	[24] 24-month visit	[1] Yes	[0] No	[1] Yes	[0] No	[0] No	20.76	14	9	[1] Yes	0	[0] Male	[1] Yes	[1] Yes	250	2.3979	0.681	-0.384	0.17	-1.772	1662.170	112	[1] Yes	[1] Yes
67521	8.7	48	[0] Baseline visit	[0] No	[0] No	[1] Yes	[0] No	[0] No	27.22	8	0	[0] No	2	[1] Female	[1] Yes	[0] No	28187	4.4500	0.543	-0.610	0.83	-0.186	2309.323	117	[1] Yes	[1] Yes
67521	8.7	48	[12] 12-month visit	[0] No	[0] No	[1] Yes	[0] No	[0] No	27.97	0	0	[0] No	30	[1] Female	[1] Yes	[0] No	3472	3.5406	0.884	-0.124	0.74	-0.301	2078.686	42	[0] No	[0] No
67521	8.7	48	[24] 24-month visit	[0] No	[0] No	[1] Yes	[0] No	[0] No	25.51	0	0	[0] No	30	[1] Female	[1] Yes	[0] No	14084	4.1487	3.519	1.258	1.89	0.637	2286.214	13	[0] No	[0] No
67522	8.2	24	[0] Baseline visit	[0] No	[0] No	[1] Yes	[0] No	[0] No	21.45	9	8	[1] Yes	1	[1] Female	[1] Yes	[1] Yes	6429352	6.8082	1.592	0.465	0.60	-0.511	2696.591	43	[1] Yes	[0] No
67523	9.2	34	[0] Baseline visit	[0] No	[0] No	[1] Yes	[0] No	[0] No	22.13	16	16	[1] Yes	0	[0] Male	[0] No	[0] No	9276	3.9674	0.544	-0.609	0.66	-0.416	1410.998	53	[1] Yes	[0] No
67523	9.2	34	[12] 12-month visit	[0] No	[0] No	[1] Yes	[0] No	[0] No	23.12	4	0	[0] No	5	[0] Male	[1] Yes	[0] No	20501	4.3118	0.947	-0.054	0.53	-0.635	1043.917	17	[0] No	[0] No
67523	9.2	34	[24] 24-month visit	[0] No	[0] No	[1] Yes	[0] No	[0] No	22.46	1	0	[0] No	29	[0] Male	[1] Yes	[1] Yes	1718	3.2350	0.598	-0.513	0.45	-0.799	1563.101	23	[0] No	[0] No
67524	5.7	33	[0] Baseline visit	[0] No	[0] No	[1] Yes	[0] No	[0] No	23.63	5	1	[1] Yes	0	[0] Male	[1] Yes	[1] Yes	11009	4.0417	0.456	-0.785	0.43	-0.844	1967.555	67	[1] Yes	[0] No
67525	5.0	33	[0] Baseline visit	[0] No	[0] No	[1] Yes	[0] No	[0] No	18.42	0	0	[0] No	30	[1] Female	[1] Yes	[1] Yes	562877	5.7504	3.441	1.236	0.59	-0.528	3200.000	1	[0] No	[0] No
67525	5.0	33	[12] 12-month visit	[0] No	[0] No	[1] Yes	[0] No	[0] No	20.94	0	0	[0] No	30	[1] Female	[1] Yes	[1] Yes	.	.	.	.	.	.	.	.	.	.
67525	5.0	33	[24] 24-month visit	[0] No	[0] No	[1] Yes	[0] No	[0] No	17.36	0	0	[0] No	30	[1] Female	[1] Yes	[1] Yes	.	.	.	.	.	.	.	.	.	.
67526	0.0	31	[0] Baseline visit	[0] No	[0] No	[0] No	[0] No	[0] No	21.43	11	1	[1] Yes	3	[0] Male	[1] Yes	[0] No	117530	5.0701	0.940	-0.062	0.17	-1.772	2174.619	172	[1] Yes	[1] Yes
67526	0.0	31	[12] 12-month visit	[1] Yes	[0] No	[0] No	[0] No	[0] No	20.75	5	5	[1] Yes	22	[0] Male	[1] Yes	[0] No	250	2.3979	0.345	-1.066	0.19	-1.661	2262.816	105	[1] Yes	[1] Yes
67526	0.0	31	[24] 24-month visit	[1] Yes	[0] No	[0] No	[0] No	[0] No	23.37	0	0	[0] No	30	[0] Male	[0] No	[0] No	121	2.0828	0.259	-1.351	0.34	-1.079	2150.482	.	.	.
67527	1.1	30	[0] Baseline visit	[0] No	[0] No	[1] Yes	[0] No	[0] No	21.85	12	1	[1] Yes	4	[0] Male	[0] No	[0] No	303023	5.4815	0.690	-0.372	0.21	-1.561	1690.422	1	[1] Yes	[0] No
67527	1.1	30	[12] 12-month visit	[0] No	[0] No	[1] Yes	[0] No	[0] No	19.97	0	0	[0] No	30	[0] Male	[1] Yes	[0] No	174156	5.2409	0.737	-0.306	0.44	-0.821	970.355	1	[0] No	[0] No
67527	1.1	30	[24] 24-month visit	[1] Yes	[0] No	[1] Yes	[0] No	[0] No	19.04	1	0	[0] No	16	[0] Male	[1] Yes	[0] No	20	1.3010	0.618	-0.481	0.23	-1.470	1839.674	1	[0] No	[0] No
67528	2.8	37	[0] Baseline visit	[0] No	[0] No	[1] Yes	[1] Yes	[0] No	19.36	18	18	[1] Yes	1	[1] Female	[1] Yes	[0] No	65430	4.8158	0.160	-1.831	0.17	-1.772	2280.702	1	[1] Yes	[0] No
67528	2.8	37	[24] 24-month visit	[0] No	[0] No	[1] Yes	[0] No	[0] No	21.51	0	0	[0] No	30	[1] Female	[1] Yes	[0] No	44541	4.6488	0.412	-0.888	1.25	0.223	2214.336	299	[1] Yes	[1] Yes
67529	6.9	32	[0] Baseline visit	[0] No	[0] No	[1] Yes	[0] No	[0] No	18.52	0	0	[0] No	30	[1] Female	[1] Yes	[1] Yes	819	2.9133	0.326	-1.120	0.06	-2.813	1478.430	10	[0] No	[0] No
67529	6.9	32	[12] 12-month visit	[0] No	[0] No	[1] Yes	[0] No	[0] No	20.20	0	0	[0] No	30	[1] Female	[1] Yes	[0] No	5408	3.7330	0.663	-0.411	0.41	-0.892	1850.844	1	[0] No	[0] No
67529	6.9	32	[24] 24-month visit	[0] No	[0] No	[1] Yes	[0] No	[0] No	21.22	0	0	[0] No	30	[1] Female	[0] No	[0] No	568	2.7543	0.289	-1.242	0.35	-1.050	1423.483	1	[0] No	[0] No
67530	14.5	42	[0] Baseline visit	[0] No	[0] No	[0] No	[0] No	[0] No	24.54	30	3	[1] Yes	0	[0] Male	[1] Yes	[1] Yes	30684	4.4869	0.491	-0.711	0.24	-1.427	1587.364	133	[1] Yes	[1] Yes
67530	14.5	42	[24] 24-month visit	[0] No	[0] No	[0] No	[0] No	[0] No	22.60	9	9	[1] Yes	1	[0] Male	[1] Yes	[0] No	787	2.8960	1.185	0.170	1.43	0.358	2709.277	.	[1] Yes	.
67531	2.0	31	[0] Baseline visit	[0] No	[0] No	[1] Yes	[0] No	[0] No	20.76	13	2	[1] Yes	1	[0] Male	[1] Yes	[1] Yes	250	2.3979	0.302	-1.199	0.19	-1.661	2461.868	105	[1] Yes	[1] Yes
67531	2.0	31	[12] 12-month visit	[0] No	[0] No	[1] Yes	[0] No	[0] No	21.98	9	0	[0] No	0	[0] Male	[1] Yes	[1] Yes	58985	4.7707	0.855	-0.157	0.47	-0.755	2144.117	26	[0] No	[0] No
67531	2.0	31	[24] 24-month visit	[0] No	[0] No	[1] Yes	[0] No	[0] No	21.98	4	2	[1] Yes	4	[0] Male	[1] Yes	[0] No	2895	3.4616	0.803	-0.219	0.53	-0.635	1997.557	100	[1] Yes	[1] Yes
67532	10.7	41	[0] Baseline visit	[0] No	[0] No	[1] Yes	[0] No	[0] No	20.98	11	8	[1] Yes	2	[0] Male	[1] Yes	[0] No	30587	4.4855	1.499	0.405	0.31	-1.171	2551.943	321	[1] Yes	[1] Yes
67532	10.7	41	[12] 12-month visit	[0] No	[0] No	[1] Yes	[0] No	[0] No	16.14	0	0	[0] No	30	[0] Male	[1] Yes	[0] No	29664	4.4722	1.193	0.177	0.11	-2.207	2322.067	185	[1] Yes	[1] Yes
67532	10.7	41	[24] 24-month visit	[0] No	[0] No	[1] Yes	[0] No	[0] No	16.30	0	0	[0] No	30	[0] Male	[0] No	[0] No	84644	4.9276	1.421	0.351	0.30	-1.204	2327.665	36	[0] No	[0] No
67533	4.7	38	[0] Baseline visit	[0] No	[0] No	[1] Yes	[0] No	[0] No	24.17	8	3	[1] Yes	2	[1] Female	[1] Yes	[1] Yes	250	2.3979	7.924	2.070	2.53	0.928	2734.992	38	[1] Yes	[0] No
67533	4.7	38	[12] 12-month visit	[0] No	[0] No	[1] Yes	[0] No	[0] No	26.77	30	1	[1] Yes	0	[1] Female	[1] Yes	[0] No	4895	3.6898	3.433	1.233	1.63	0.489	1932.934	84	[1] Yes	[1] Yes
67533	4.7	38	[24] 24-month visit	[0] No	[0] No	[1] Yes	[0] No	[0] No	27.51	8	1	[1] Yes	1	[1] Female	[1] Yes	[1] Yes	9833	3.9927	1.377	0.320	1.55	0.438	1732.084	141	[1] Yes	[1] Yes
67534	11.9	36	[0] Baseline visit	[0] No	[0] No	[1] Yes	[0] No	[0] No	24.46	2	0	[0] No	26	[1] Female	[1] Yes	[1] Yes	360374	5.5568	1.161	0.149	2.21	0.793	2087.823	1	[0] No	[0] No
67534	11.9	36	[12] 12-month visit	[0] No	[0] No	[1] Yes	[0] No	[0] No	26.72	4	3	[1] Yes	2	[1] Female	[1] Yes	[0] No	386231	5.5868	2.813	1.034	0.29	-1.238	2489.460	292	[1] Yes	[1] Yes
67534	11.9	36	[24] 24-month visit	[0] No	[0] No	[1] Yes	[0] No	[0] No	25.97	3	0	[0] No	2	[1] Female	[1] Yes	[0] No	233346	5.3680	2.783	1.024	2.36	0.859	2058.220	1	[0] No	[0] No
67535	1.8	35	[0] Baseline visit	[0] No	[0] No	[0] No	[0] No	[0] No	25.01	8	1	[1] Yes	2	[0] Male	[1] Yes	[0] No	96442	4.9843	0.378	-0.973	0.47	-0.755	2018.008	29	[1] Yes	[0] No
67537	14.4	40	[0] Baseline visit	[0] No	[0] No	[1] Yes	[0] No	[0] No	22.49	15	4	[1] Yes	0	[0] Male	[1] Yes	[0] No	5043	3.7027	1.969	0.678	0.37	-0.994	1669.706	34	[1] Yes	[0] No
67538	2.4	35	[0] Baseline visit	[0] No	[0] No	[1] Yes	[0] No	[0] No	19.88	15	10	[1] Yes	1	[0] Male	[1] Yes	[1] Yes	52625	4.7212	1.816	0.597	0.57	-0.562	2348.554	160	[1] Yes	[1] Yes
67538	2.4	35	[12] 12-month visit	[0] No	[0] No	[1] Yes	[0] No	[0] No	19.88	8	5	[1] Yes	3	[0] Male	[1] Yes	[1] Yes	250	2.3979	2.272	0.821	0.60	-0.511	2099.370	42	[1] Yes	[0] No
67538	2.4	35	[24] 24-month visit	[0] No	[0] No	[1] Yes	[0] No	[0] No	19.88	10	10	[1] Yes	0	[0] Male	[1] Yes	[1] Yes	20	1.3010	0.818	-0.200	0.39	-0.942	2518.789	464	[1] Yes	[1] Yes
67539	13.8	37	[0] Baseline visit	[0] No	[0] No	[1] Yes	[0] No	[0] No	23.60	30	30	[1] Yes	0	[0] Male	[1] Yes	[1] Yes	86207	4.9355	1.360	0.308	0.05	-2.996	2171.733	389	[1] Yes	[1] Yes
67539	13.8	37	[12] 12-month visit	[0] No	[0] No	[1] Yes	[0] No	[0] No	23.33	2	2	[1] Yes	3	[0] Male	[1] Yes	[1] Yes	325810	5.5130	5.844	1.765	0.42	-0.868	2729.869	221	[1] Yes	[1] Yes
67539	13.8	37	[24] 24-month visit	[0] No	[0] No	[1] Yes	[0] No	[0] No	22.79	8	8	[1] Yes	4	[0] Male	[1] Yes	[1] Yes	120685	5.0817	0.347	-1.059	0.40	-0.916	2062.387	443	[1] Yes	[1] Yes
67540	7.4	36	[0] Baseline visit	[0] No	[0] No	[1] Yes	[0] No	[0] No	21.01	0	0	[0] No	30	[0] Male	[1] Yes	[1] Yes	713969	5.8537	34.722	3.547	3.69	1.306	1422.706	762	[1] Yes	[1] Yes
67540	7.4	36	[12] 12-month visit	[1] Yes	[0] No	[1] Yes	[0] No	[0] No	22.41	30	29	[1] Yes	0	[0] Male	[1] Yes	[1] Yes	250	2.3979	0.341	-1.076	0.60	-0.511	2020.449	97	[1] Yes	[1] Yes
67540	7.4	36	[24] 24-month visit	[1] Yes	[0] No	[1] Yes	[0] No	[0] No	21.80	20	19	[1] Yes	0	[0] Male	[1] Yes	[1] Yes	122793	5.0892	7.032	1.950	0.71	-0.342	2177.113	299	[1] Yes	[1] Yes
67541	13.7	33	[0] Baseline visit	[0] No	[0] No	[1] Yes	[0] No	[0] No	21.72	13	0	[0] No	1	[0] Male	[1] Yes	[1] Yes	103087	5.0132	1.016	0.015	0.85	-0.163	2169.800	67	[0] No	[0] No
67542	8.8	35	[0] Baseline visit	[0] No	[0] No	[1] Yes	[0] No	[0] No	18.51	30	1	[1] Yes	0	[0] Male	[1] Yes	[1] Yes	9596	3.9821	1.100	0.095	0.48	-0.734	2529.229	1030	[1] Yes	[1] Yes
67542	8.8	35	[12] 12-month visit	[0] No	[0] No	[1] Yes	[0] No	[0] No	18.51	30	30	[1] Yes	0	[0] Male	[1] Yes	[1] Yes	72658	4.8613	1.525	0.422	0.86	-0.151	2613.480	1158	[1] Yes	[1] Yes
67542	8.8	35	[24] 24-month visit	[0] No	[0] No	[1] Yes	[0] No	[0] No	19.15	30	30	[1] Yes	0	[0] Male	[1] Yes	[0] No	35361	4.5485	3.195	1.162	1.05	0.049	2581.364	.	[1] Yes	.
67543	8.9	35	[0] Baseline visit	[0] No	[0] No	[1] Yes	[0] No	[0] No	33.14	0	0	[0] No	30	[0] Male	[1] Yes	[0] No	16007	4.2043	0.531	-0.633	0.37	-0.994	1319.757	1	[0] No	[0] No
67543	8.9	35	[12] 12-month visit	[1] Yes	[0] No	[1] Yes	[0] No	[0] No	32.51	0	0	[0] No	30	[0] Male	[0] No	[0] No	250	2.3979	0.562	-0.577	0.22	-1.514	1514.503	14	[0] No	[0] No
67543	8.9	35	[24] 24-month visit	[1] Yes	[0] No	[1] Yes	[0] No	[0] No	33.80	0	0	[0] No	30	[0] Male	[0] No	[0] No	20	1.3010	0.917	-0.086	0.13	-2.040	671.562	1	[0] No	[0] No
67544	3.4	46	[0] Baseline visit	[0] No	[0] No	[1] Yes	[1] Yes	[0] No	25.06	0	0	[0] No	30	[0] Male	[1] Yes	[1] Yes	41946	4.6227	2.129	0.756	0.58	-0.545	851.919	1	[0] No	[0] No
67544	3.4	46	[12] 12-month visit	[0] No	[0] No	[1] Yes	[0] No	[0] No	18.72	1	1	[1] Yes	21	[0] Male	[1] Yes	[1] Yes	59155	4.7720	1.854	0.617	0.89	-0.117	2312.749	1	[1] Yes	[0] No
67544	3.4	46	[24] 24-month visit	[0] No	[0] No	[1] Yes	[0] No	[0] No	20.45	0	0	[0] No	30	[0] Male	[1] Yes	[1] Yes	6270	3.7973	2.806	1.032	0.44	-0.821	2052.700	1	[0] No	[0] No
67545	12.3	35	[0] Baseline visit	[0] No	[0] No	[1] Yes	[0] No	[0] No	20.20	0	0	[0] No	30	[0] Male	[0] No	[1] Yes	196627	5.2936	1.103	0.098	0.32	-1.139	1903.605	1	[0] No	[0] No
67545	12.3	35	[12] 12-month visit	[0] No	[0] No	[1] Yes	[0] No	[0] No	20.20	8	2	[1] Yes	0	[0] Male	[0] No	[1] Yes	672969	5.8280	2.366	0.861	0.55	-0.598	2381.176	23	[1] Yes	[0] No
67545	12.3	35	[24] 24-month visit	[0] No	[0] No	[1] Yes	[0] No	[0] No	20.20	7	0	[0] No	2	[0] Male	[0] No	[1] Yes	76373	4.8829	1.244	0.218	0.39	-0.942	2336.749	27	[0] No	[0] No
67546	11.4	41	[0] Baseline visit	[0] No	[0] No	[1] Yes	[0] No	[0] No	27.76	22	1	[1] Yes	0	[0] Male	[1] Yes	[0] No	139950	5.1460	14.287	2.659	1.79	0.582	3116.929	821	[1] Yes	[1] Yes
67547	9.9	37	[0] Baseline visit	[0] No	[0] No	[1] Yes	[0] No	[0] No	21.30	12	7	[1] Yes	2	[1] Female	[1] Yes	[0] No	4058303	6.6083	3.352	1.210	0.49	-0.713	2564.393	23	[1] Yes	[0] No
67547	9.9	37	[24] 24-month visit	[0] No	[0] No	[1] Yes	[0] No	[0] No	23.88	1	1	[1] Yes	13	[1] Female	[1] Yes	[0] No	13480	4.1297	1.089	0.085	0.49	-0.713	2511.066	30	[1] Yes	[0] No
67548	13.4	30	[0] Baseline visit	[0] No	[0] No	[1] Yes	[0] No	[0] No	17.63	0	0	[0] No	30	[1] Female	[1] Yes	[1] Yes	2889	3.4607	0.392	-0.937	0.56	-0.580	1164.922	60	[0] No	[0] No
67548	13.4	30	[12] 12-month visit	[0] No	[0] No	[1] Yes	[0] No	[0] No	18.37	5	0	[0] No	0	[1] Female	[1] Yes	[0] No	135856	5.1331	.	.	.	.	.	276	[1] Yes	[1] Yes
67548	13.4	30	[24] 24-month visit	[0] No	[0] No	[1] Yes	[0] No	[0] No	20.20	1	1	[1] Yes	8	[1] Female	[1] Yes	[0] No	131688	5.1195	0.826	-0.192	0.40	-0.916	1745.908	145	[1] Yes	[1] Yes
67549	14.2	38	[0] Baseline visit	[0] No	[0] No	[1] Yes	[0] No	[0] No	25.83	12	0	[0] No	2	[0] Male	[1] Yes	[0] No	641083	5.8069	2.872	1.055	0.45	-0.799	191.567	1	[0] No	[0] No
67549	14.2	38	[24] 24-month visit	[1] Yes	[0] No	[1] Yes	[1] Yes	[1] Yes	21.45	0	0	[0] No	30	[0] Male	[1] Yes	[1] Yes	20	1.3010	5.564	1.716	0.93	-0.073	2432.978	1	[0] No	[0] No
67550	1.0	25	[0] Baseline visit	[0] No	[0] No	[1] Yes	[0] No	[0] No	20.37	18	2	[1] Yes	0	[0] Male	[1] Yes	[1] Yes	7786	3.8913	0.701	-0.355	0.25	-1.386	1448.243	12	[1] Yes	[0] No
67550	1.0	25	[24] 24-month visit	[0] No	[0] No	[1] Yes	[0] No	[0] No	23.15	5	5	[1] Yes	1	[0] Male	[1] Yes	[0] No	17448	4.2417	0.517	-0.659	0.41	-0.892	2059.816	325	[1] Yes	[1] Yes
67551	10.2	35	[0] Baseline visit	[0] No	[0] No	[1] Yes	[0] No	[0] No	22.09	15	1	[1] Yes	0	[0] Male	[1] Yes	[1] Yes	63045	4.7997	2.115	0.749	1.09	0.086	2859.628	77	[1] Yes	[0] No
67551	10.2	35	[24] 24-month visit	[0] No	[0] No	[1] Yes	[0] No	[0] No	20.83	1	1	[1] Yes	22	[0] Male	[1] Yes	[1] Yes	20	1.3010	1.113	0.107	0.83	-0.186	2116.578	14	[1] Yes	[0] No
67553	4.9	46	[0] Baseline visit	[0] No	[0] No	[0] No	[1] Yes	[0] No	26.95	8	0	[0] No	3	[1] Female	[0] No	[0] No	250	2.3979	0.427	-0.850	0.27	-1.309	1808.976	1	[0] No	[0] No
67553	4.9	46	[12] 12-month visit	[1] Yes	[0] No	[0] No	[1] Yes	[0] No	26.95	0	0	[0] No	30	[1] Female	[0] No	[0] No	250	2.3979	0.263	-1.337	0.23	-1.470	1344.312	1	[0] No	[0] No
67553	4.9	46	[24] 24-month visit	[1] Yes	[0] No	[0] No	[1] Yes	[0] No	26.56	0	0	[0] No	30	[1] Female	[0] No	[0] No	20	1.3010	0.563	-0.574	1.23	0.207	1788.773	1	[0] No	[0] No
67554	7.3	38	[0] Baseline visit	[0] No	[0] No	[1] Yes	[0] No	[0] No	23.44	1	0	[0] No	1	[1] Female	[1] Yes	[1] Yes	2972898	6.4732	1.037	0.036	0.47	-0.755	2737.350	17	[0] No	[0] No
67554	7.3	38	[24] 24-month visit	[0] No	[0] No	[1] Yes	[0] No	[0] No	31.25	30	30	[1] Yes	0	[1] Female	[1] Yes	[1] Yes	350368	5.5445	1.311	0.271	0.61	-0.494	2662.715	554	[1] Yes	[1] Yes
67555	0.2	28	[0] Baseline visit	[0] No	[0] No	[1] Yes	[0] No	[0] No	21.50	12	12	[1] Yes	2	[0] Male	[1] Yes	[1] Yes	250	2.3979	0.389	-0.943	0.16	-1.833	1299.036	9	[1] Yes	[0] No
67556	4.5	26	[0] Baseline visit	[0] No	[0] No	[1] Yes	[0] No	[0] No	18.59	2	0	[0] No	4	[1] Female	[1] Yes	[0] No	250	2.3979	0.221	-1.511	0.24	-1.427	424.261	12	[0] No	[0] No
67556	4.5	26	[12] 12-month visit	[0] No	[0] No	[1] Yes	[0] No	[0] No	19.71	2	0	[0] No	1	[1] Female	[1] Yes	[0] No	1022	3.0095	0.286	-1.251	0.18	-1.715	1688.710	45	[0] No	[0] No
67556	4.5	26	[24] 24-month visit	[0] No	[0] No	[1] Yes	[0] No	[0] No	20.08	0	0	[0] No	30	[1] Female	[1] Yes	[0] No	660	2.8195	0.533	-0.630	0.56	-0.580	2102.312	1	[0] No	[0] No
67557	3.2	35	[0] Baseline visit	[0] No	[0] No	[1] Yes	[0] No	[0] No	22.88	28	28	[1] Yes	0	[0] Male	[1] Yes	[1] Yes	102795	5.0120	5.535	1.711	0.80	-0.223	2285.202	161	[1] Yes	[1] Yes
67557	3.2	35	[12] 12-month visit	[0] No	[0] No	[1] Yes	[0] No	[0] No	24.59	30	0	[1] Yes	0	[0] Male	[1] Yes	[1] Yes	5341	3.7276	4.061	1.402	1.60	0.470	1450.340	42	[1] Yes	[0] No
67557	3.2	35	[24] 24-month visit	[0] No	[0] No	[1] Yes	[0] No	[0] No	24.31	4	0	[0] No	2	[0] Male	[0] No	[0] No	4288	3.6323	3.213	1.167	0.73	-0.315	2469.420	95	[1] Yes	[1] Yes
67558	7.4	42	[0] Baseline visit	[0] No	[0] No	[1] Yes	[0] No	[0] No	33.08	14	0	[0] No	0	[0] Male	[0] No	[0] No	264183	5.4219	0.724	-0.323	0.35	-1.050	1765.984	1	[0] No	[0] No
67559	4.5	37	[0] Baseline visit	[0] No	[0] No	[1] Yes	[0] No	[0] No	23.84	0	0	[0] No	30	[0] Male	[1] Yes	[0] No	97278	4.9880	0.451	-0.796	0.09	-2.408	1575.236	1	[0] No	[0] No
67559	4.5	37	[12] 12-month visit	[0] No	[0] No	[1] Yes	[0] No	[0] No	24.49	0	0	[0] No	30	[0] Male	[1] Yes	[0] No	32252	4.5086	0.474	-0.747	0.21	-1.561	1949.892	1	[0] No	[0] No
67559	4.5	37	[24] 24-month visit	[1] Yes	[0] No	[1] Yes	[0] No	[0] No	23.53	0	0	[0] No	30	[0] Male	[1] Yes	[0] No	20	1.3010	0.770	-0.262	0.34	-1.079	2239.073	8	[0] No	[0] No
67561	0.1	34	[0] Baseline visit	[0] No	[0] No	[1] Yes	[0] No	[0] No	19.98	12	0	[1] Yes	3	[1] Female	[1] Yes	[0] No	9907	3.9959	2.671	0.983	0.50	-0.693	1744.799	77	[1] Yes	[0] No
67561	0.1	34	[12] 12-month visit	[0] No	[0] No	[1] Yes	[0] No	[0] No	20.50	0	0	[0] No	30	[1] Female	[1] Yes	[1] Yes	11752	4.0701	1.012	0.012	0.27	-1.309	1659.093	1	[0] No	[0] No
67561	0.1	34	[24] 24-month visit	[0] No	[0] No	[1] Yes	[0] No	[1] Yes	22.21	2	2	[1] Yes	9	[1] Female	[1] Yes	[1] Yes	12376	4.0926	4.315	1.462	6.57	1.883	1984.391	.	[1] Yes	.
67562	7.9	36	[0] Baseline visit	[0] No	[0] No	[1] Yes	[0] No	[0] No	25.95	0	0	[0] No	30	[0] Male	[1] Yes	[0] No	3629424	6.5598	2.286	0.827	1.07	0.068	2267.844	426	[1] Yes	[1] Yes
67562	7.9	36	[12] 12-month visit	[0] No	[0] No	[1] Yes	[0] No	[0] No	18.31	30	0	[0] No	0	[0] Male	[0] No	[0] No	315897	5.4995	7.493	2.014	3.54	1.264	3200.000	1254	[1] Yes	[1] Yes
67562	7.9	36	[24] 24-month visit	[1] Yes	[0] No	[1] Yes	[0] No	[0] No	18.94	0	0	[0] No	30	[0] Male	[1] Yes	[0] No	20	1.3010	1.011	0.011	0.69	-0.371	2658.062	19	[0] No	[0] No
67563	5.0	37	[0] Baseline visit	[0] No	[0] No	[1] Yes	[0] No	[0] No	22.65	12	12	[1] Yes	0	[0] Male	[1] Yes	[1] Yes	1213	3.0839	0.924	-0.079	0.41	-0.892	2138.327	123	[1] Yes	[1] Yes
67564	5.1	31	[0] Baseline visit	[0] No	[0] No	[1] Yes	[0] No	[0] No	25.71	15	15	[1] Yes	0	[1] Female	[1] Yes	[1] Yes	11120	4.0461	2.142	0.762	0.56	-0.580	2399.020	115	[1] Yes	[1] Yes
67565	2.5	34	[0] Baseline visit	[0] No	[0] No	[1] Yes	[0] No	[0] No	23.51	12	2	[1] Yes	2	[0] Male	[1] Yes	[0] No	250	2.3979	0.464	-0.768	0.19	-1.661	1612.033	16	[1] Yes	[0] No
67565	2.5	34	[12] 12-month visit	[0] No	[0] No	[1] Yes	[0] No	[0] No	23.51	2	2	[1] Yes	0	[0] Male	[1] Yes	[0] No	14934	4.1742	1.154	0.143	3.65	1.295	2804.271	156	[1] Yes	[1] Yes
67565	2.5	34	[24] 24-month visit	[0] No	[0] No	[1] Yes	[0] No	[0] No	24.82	4	4	[1] Yes	3	[0] Male	[1] Yes	[0] No	51	1.7076	3.327	1.202	1.86	0.621	2596.539	129	[1] Yes	[1] Yes
67566	2.9	23	[0] Baseline visit	[0] No	[0] No	[1] Yes	[0] No	[0] No	22.94	6	0	[0] No	6	[0] Male	[1] Yes	[1] Yes	179057	5.2530	1.177	0.163	0.54	-0.616	2194.006	125	[1] Yes	[1] Yes
67567	4.3	35	[0] Baseline visit	[0] No	[0] No	[1] Yes	[0] No	[0] No	23.29	30	30	[1] Yes	0	[0] Male	[1] Yes	[0] No	459432	5.6622	133.756	4.896	0.84	-0.174	3168.040	741	[1] Yes	[1] Yes
67568	0.2	36	[0] Baseline visit	[0] No	[0] No	[1] Yes	[0] No	[0] No	22.34	12	1	[1] Yes	0	[0] Male	[1] Yes	[0] No	11142	4.0470	1.290	0.254	0.75	-0.288	1800.815	122	[1] Yes	[1] Yes
67568	0.2	36	[24] 24-month visit	[1] Yes	[0] No	[1] Yes	[0] No	[0] No	21.39	11	0	[0] No	3	[0] Male	[1] Yes	[1] Yes	250	2.3979	0.417	-0.874	0.30	-1.204	1741.965	137	[1] Yes	[1] Yes
67569	7.8	24	[0] Baseline visit	[0] No	[0] No	[1] Yes	[0] No	[0] No	21.47	15	15	[1] Yes	15	[0] Male	[1] Yes	[0] No	365414	5.5628	5.697	1.740	2.84	1.044	2978.259	435	[1] Yes	[1] Yes
67569	7.8	24	[12] 12-month visit	[0] No	[0] No	[1] Yes	[0] No	[0] No	20.48	8	8	[1] Yes	7	[0] Male	[1] Yes	[0] No	276960	5.4424	0.748	-0.290	2.24	0.806	3200.000	1	[1] Yes	[0] No
67569	7.8	24	[24] 24-month visit	[0] No	[0] No	[1] Yes	[0] No	[0] No	20.57	9	9	[1] Yes	0	[0] Male	[1] Yes	[0] No	386630	5.5873	1.858	0.619	3.10	1.131	3354.603	1791	[1] Yes	[1] Yes
67570	1.0	27	[0] Baseline visit	[0] No	[0] No	[1] Yes	[0] No	[0] No	22.04	11	10	[1] Yes	2	[0] Male	[1] Yes	[1] Yes	267320	5.4270	14.251	2.657	0.40	-0.916	2354.227	120	[1] Yes	[1] Yes
67570	1.0	27	[12] 12-month visit	[0] No	[0] No	[1] Yes	[0] No	[0] No	20.24	30	9	[1] Yes	0	[0] Male	[1] Yes	[1] Yes	.	.	.	.	.	.	.	.	[1] Yes	.
67571	3.1	30	[0] Baseline visit	[0] No	[0] No	[1] Yes	[0] No	[0] No	20.99	12	0	[0] No	0	[0] Male	[1] Yes	[1] Yes	723	2.8591	0.708	-0.345	0.27	-1.309	2057.820	59	[0] No	[0] No
67571	3.1	30	[12] 12-month visit	[0] No	[0] No	[1] Yes	[0] No	[0] No	22.84	3	0	[0] No	2	[0] Male	[1] Yes	[1] Yes	12474	4.0960	0.952	-0.050	0.34	-1.079	1745.103	46	[0] No	[0] No
67572	3.3	31	[0] Baseline visit	[0] No	[0] No	[1] Yes	[0] No	[0] No	22.49	17	9	[1] Yes	1	[0] Male	[1] Yes	[0] No	3876	3.5884	0.591	-0.526	1.49	0.399	1577.595	563	[1] Yes	[1] Yes
67572	3.3	31	[12] 12-month visit	[0] No	[0] No	[1] Yes	[0] No	[0] No	23.53	7	5	[1] Yes	0	[0] Male	[1] Yes	[1] Yes	67062	4.8265	0.769	-0.263	0.59	-0.528	2271.341	514	[1] Yes	[1] Yes
67572	3.3	31	[24] 24-month visit	[0] No	[0] No	[1] Yes	[0] No	[0] No	23.46	21	16	[1] Yes	0	[0] Male	[1] Yes	[0] No	786	2.8954	0.657	-0.420	0.41	-0.892	2493.418	366	[1] Yes	[1] Yes
67573	12.0	31	[0] Baseline visit	[0] No	[0] No	[1] Yes	[0] No	[0] No	22.60	30	30	[1] Yes	0	[0] Male	[1] Yes	[1] Yes	6040	3.7810	0.475	-0.745	0.22	-1.514	1831.876	444	[1] Yes	[1] Yes
67574	4.6	35	[0] Baseline visit	[0] No	[0] No	[1] Yes	[0] No	[0] No	19.43	12	2	[1] Yes	3	[1] Female	[0] No	[0] No	250	2.3979	.	.	.	.	.	185	[1] Yes	[1] Yes
67574	4.6	35	[12] 12-month visit	[0] No	[0] No	[1] Yes	[0] No	[0] No	19.81	15	0	[1] Yes	3	[1] Female	[1] Yes	[1] Yes	17360	4.2395	19.545	2.973	0.45	-0.799	1834.621	171	[1] Yes	[1] Yes
67574	4.6	35	[24] 24-month visit	[0] No	[0] No	[1] Yes	[0] No	[0] No	19.10	13	13	[1] Yes	0	[1] Female	[1] Yes	[1] Yes	5060	3.7042	4.921	1.593	0.25	-1.386	2751.927	838	[1] Yes	[1] Yes
67575	0.2	35	[0] Baseline visit	[0] No	[0] No	[1] Yes	[0] No	[0] No	21.95	15	1	[1] Yes	0	[0] Male	[1] Yes	[1] Yes	538	2.7308	2.311	0.838	0.80	-0.223	1948.330	25	[1] Yes	[0] No
67576	9.2	38	[0] Baseline visit	[0] No	[0] No	[1] Yes	[0] No	[0] No	22.46	17	1	[1] Yes	0	[0] Male	[1] Yes	[0] No	23489	4.3709	2.335	0.848	0.87	-0.139	2311.815	237	[1] Yes	[1] Yes
67576	9.2	38	[24] 24-month visit	[0] No	[0] No	[1] Yes	[0] No	[0] No	22.46	15	2	[1] Yes	0	[0] Male	[1] Yes	[1] Yes	93480	4.9707	1.020	0.020	0.25	-1.386	886.015	378	[1] Yes	[1] Yes
67577	9.1	33	[0] Baseline visit	[0] No	[0] No	[1] Yes	[0] No	[0] No	18.47	4	1	[1] Yes	0	[1] Female	[0] No	[0] No	440498	5.6439	4.087	1.408	0.89	-0.117	2465.666	190	[1] Yes	[1] Yes
67577	9.1	33	[12] 12-month visit	[1] Yes	[0] No	[1] Yes	[0] No	[0] No	22.23	9	0	[0] No	2	[1] Female	[1] Yes	[0] No	250	2.3979	3.823	1.341	0.63	-0.462	2256.803	193	[1] Yes	[1] Yes
67577	9.1	33	[24] 24-month visit	[1] Yes	[0] No	[1] Yes	[0] No	[0] No	20.52	7	6	[1] Yes	4	[1] Female	[1] Yes	[0] No	20	1.3010	4.001	1.387	0.62	-0.478	3062.345	165	[1] Yes	[1] Yes
67579	5.4	36	[0] Baseline visit	[0] No	[0] No	[1] Yes	[0] No	[0] No	20.52	28	18	[1] Yes	0	[0] Male	[1] Yes	[1] Yes	250	2.3979	0.841	-0.173	0.18	-1.715	2059.704	199	[1] Yes	[1] Yes
67580	7.6	34	[0] Baseline visit	[0] No	[0] No	[1] Yes	[0] No	[0] No	22.55	23	21	[1] Yes	0	[0] Male	[1] Yes	[0] No	250	2.3979	0.708	-0.345	0.37	-0.994	1511.309	232	[1] Yes	[1] Yes
67580	7.6	34	[12] 12-month visit	[0] No	[0] No	[1] Yes	[0] No	[0] No	23.99	30	30	[1] Yes	0	[0] Male	[1] Yes	[1] Yes	250	2.3979	0.643	-0.442	0.40	-0.916	1394.383	179	[1] Yes	[1] Yes
67581	3.2	31	[0] Baseline visit	[0] No	[0] No	[1] Yes	[0] No	[0] No	21.26	18	17	[1] Yes	2	[0] Male	[0] No	[0] No	1487	3.1723	0.311	-1.167	0.25	-1.386	1425.481	833	[1] Yes	[1] Yes
67582	8.5	29	[0] Baseline visit	[0] No	[0] No	[1] Yes	[0] No	[0] No	21.37	27	1	[1] Yes	3	[1] Female	[1] Yes	[1] Yes	8131	3.9101	0.584	-0.537	0.52	-0.654	2028.087	534	[1] Yes	[1] Yes
67583	12.9	31	[0] Baseline visit	[0] No	[0] No	[1] Yes	[0] No	[0] No	27.01	7	7	[1] Yes	0	[0] Male	[0] No	[1] Yes	44980	4.6530	0.674	-0.394	1.17	0.157	1954.588	45	[1] Yes	[0] No
67583	12.9	31	[12] 12-month visit	[1] Yes	[0] No	[1] Yes	[0] No	[0] No	27.39	3	3	[1] Yes	8	[0] Male	[0] No	[1] Yes	89471	4.9517	0.649	-0.432	0.43	-0.844	2161.536	48	[1] Yes	[0] No
67583	12.9	31	[24] 24-month visit	[1] Yes	[0] No	[1] Yes	[0] No	[0] No	27.01	0	0	[0] No	30	[0] Male	[1] Yes	[0] No	20	1.3010	0.531	-0.633	0.26	-1.347	2438.134	1	[0] No	[0] No
67584	8.5	40	[0] Baseline visit	[1] Yes	[0] No	[1] Yes	[0] No	[0] No	20.68	30	30	[1] Yes	0	[0] Male	[1] Yes	[1] Yes	250	2.3979	0.591	-0.526	0.23	-1.470	1691.084	165	[1] Yes	[1] Yes
67584	8.5	40	[12] 12-month visit	[0] No	[0] No	[1] Yes	[0] No	[0] No	19.87	30	1	[1] Yes	0	[0] Male	[1] Yes	[0] No	79817	4.9021	3.619	1.286	0.74	-0.301	2592.360	184	[1] Yes	[1] Yes
67584	8.5	40	[24] 24-month visit	[1] Yes	[0] No	[1] Yes	[0] No	[1] Yes	19.28	30	30	[1] Yes	0	[0] Male	[1] Yes	[0] No	88368	4.9463	7.273	1.984	0.48	-0.734	2509.923	160	[1] Yes	[1] Yes
67585	10.6	31	[0] Baseline visit	[0] No	[0] No	[1] Yes	[0] No	[0] No	23.53	10	10	[1] Yes	8	[0] Male	[1] Yes	[1] Yes	717	2.8555	0.172	-1.762	0.13	-2.040	547.362	1	[1] Yes	[0] No
67585	10.6	31	[12] 12-month visit	[0] No	[0] No	[1] Yes	[0] No	[0] No	23.53	0	0	[0] No	30	[0] Male	[1] Yes	[0] No	633	2.8014	1.039	0.038	0.17	-1.772	1433.802	22	[0] No	[0] No
67585	10.6	31	[24] 24-month visit	[0] No	[0] No	[1] Yes	[0] No	[0] No	25.95	12	2	[1] Yes	0	[0] Male	[0] No	[1] Yes	1142	3.0577	0.341	-1.077	0.18	-1.715	1233.154	19	[1] Yes	[0] No
67587	5.9	41	[0] Baseline visit	[0] No	[0] No	[1] Yes	[0] No	[0] No	19.94	14	14	[1] Yes	0	[0] Male	[1] Yes	[1] Yes	9625	3.9834	0.930	-0.073	0.38	-0.968	1482.529	469	[1] Yes	[1] Yes
67589	14.1	40	[0] Baseline visit	[0] No	[0] No	[1] Yes	[0] No	[0] No	18.40	3	0	[0] No	1	[0] Male	[1] Yes	[1] Yes	250	2.3979	1.357	0.305	1.27	0.239	2561.825	38	[0] No	[0] No
67589	14.1	40	[12] 12-month visit	[0] No	[0] No	[1] Yes	[0] No	[0] No	18.40	8	8	[1] Yes	2	[0] Male	[1] Yes	[1] Yes	250	2.3979	2.296	0.831	1.14	0.131	2345.430	98	[1] Yes	[1] Yes
67589	14.1	40	[24] 24-month visit	[0] No	[0] No	[1] Yes	[0] No	[0] No	18.71	7	0	[0] No	3	[0] Male	[1] Yes	[1] Yes	4633	3.6659	1.144	0.134	0.88	-0.128	2792.413	20	[0] No	[0] No
67590	0.1	30	[0] Baseline visit	[0] No	[0] No	[0] No	[0] No	[0] No	21.80	14	5	[1] Yes	1	[0] Male	[1] Yes	[0] No	2236	3.3495	0.423	-0.861	0.26	-1.347	1366.075	141	[1] Yes	[1] Yes
67590	0.1	30	[12] 12-month visit	[0] No	[0] No	[0] No	[0] No	[0] No	22.46	14	1	[1] Yes	1	[0] Male	[1] Yes	[1] Yes	250	2.3979	0.672	-0.397	0.30	-1.204	2039.375	175	[1] Yes	[1] Yes
67590	0.1	30	[24] 24-month visit	[0] No	[0] No	[0] No	[0] No	[0] No	21.47	0	0	[0] No	30	[0] Male	[1] Yes	[1] Yes	265	2.4232	0.428	-0.849	1.21	0.191	1439.783	10	[0] No	[0] No
67591	8.2	35	[0] Baseline visit	[0] No	[0] No	[1] Yes	[0] No	[0] No	24.62	23	1	[1] Yes	0	[0] Male	[1] Yes	[1] Yes	15346	4.1860	2.003	0.695	0.40	-0.916	2269.221	1	[1] Yes	[0] No
67592	6.4	24	[0] Baseline visit	[0] No	[0] No	[0] No	[0] No	[0] No	22.15	14	3	[1] Yes	7	[1] Female	[1] Yes	[0] No	49511	4.6947	1.033	0.032	0.07	-2.659	1708.213	1	[1] Yes	[0] No
67592	6.4	24	[12] 12-month visit	[1] Yes	[0] No	[0] No	[0] No	[0] No	23.05	0	0	[0] No	30	[1] Female	[1] Yes	[0] No	211730	5.3258	0.824	-0.193	0.21	-1.561	2267.978	248	[1] Yes	[1] Yes
67592	6.4	24	[24] 24-month visit	[0] No	[0] No	[0] No	[0] No	[0] No	25.39	6	2	[1] Yes	2	[1] Female	[1] Yes	[0] No	23196	4.3654	0.878	-0.130	0.23	-1.470	2088.042	197	[1] Yes	[1] Yes
67593	0.0	30	[0] Baseline visit	[0] No	[0] No	[0] No	[0] No	[0] No	28.34	13	1	[1] Yes	0	[0] Male	[1] Yes	[0] No	1807	3.2570	0.318	-1.147	0.25	-1.386	1544.183	34	[1] Yes	[0] No
67593	0.0	30	[12] 12-month visit	[0] No	[0] No	[0] No	[0] No	[0] No	25.51	1	1	[1] Yes	14	[0] Male	[1] Yes	[0] No	4769	3.6784	0.392	-0.937	0.17	-1.772	1603.175	51	[1] Yes	[0] No
67594	1.9	30	[0] Baseline visit	[0] No	[0] No	[1] Yes	[0] No	[0] No	24.58	13	0	[0] No	1	[0] Male	[1] Yes	[1] Yes	250	2.3979	0.915	-0.089	0.19	-1.661	1756.517	1	[0] No	[0] No
67594	1.9	30	[12] 12-month visit	[1] Yes	[0] No	[1] Yes	[0] No	[0] No	24.58	0	0	[0] No	30	[0] Male	[1] Yes	[0] No	250	2.3979	0.664	-0.410	1.18	0.166	2351.353	1	[0] No	[0] No
67594	1.9	30	[24] 24-month visit	[1] Yes	[0] No	[1] Yes	[0] No	[0] No	23.94	2	1	[1] Yes	4	[0] Male	[1] Yes	[1] Yes	20	1.3010	0.573	-0.557	0.15	-1.897	1565.170	34	[1] Yes	[0] No
67595	5.5	30	[0] Baseline visit	[0] No	[0] No	[0] No	[0] No	[0] No	20.90	6	4	[1] Yes	1	[0] Male	[1] Yes	[1] Yes	34800	4.5416	0.652	-0.428	0.40	-0.916	2258.610	47	[1] Yes	[0] No
67595	5.5	30	[12] 12-month visit	[0] No	[0] No	[0] No	[0] No	[0] No	19.92	25	25	[1] Yes	2	[0] Male	[1] Yes	[1] Yes	39308	4.5945	0.989	-0.011	0.23	-1.470	2140.644	108	[1] Yes	[1] Yes
67595	5.5	30	[24] 24-month visit	[0] No	[0] No	[1] Yes	[0] No	[0] No	20.57	9	0	[0] No	0	[0] Male	[1] Yes	[1] Yes	26732	4.4270	1.124	0.117	0.23	-1.470	2753.660	81	[1] Yes	[1] Yes
67596	7.4	27	[0] Baseline visit	[0] No	[0] No	[1] Yes	[0] No	[0] No	20.28	18	18	[1] Yes	0	[0] Male	[1] Yes	[1] Yes	257603	5.4110	0.807	-0.214	0.44	-0.821	1954.817	523	[1] Yes	[1] Yes
67596	7.4	27	[12] 12-month visit	[0] No	[0] No	[1] Yes	[0] No	[0] No	20.28	13	13	[1] Yes	0	[0] Male	[1] Yes	[0] No	227432	5.3569	1.676	0.517	0.43	-0.844	2463.157	561	[1] Yes	[1] Yes
67596	7.4	27	[24] 24-month visit	[0] No	[0] No	[1] Yes	[0] No	[0] No	20.28	30	30	[1] Yes	0	[0] Male	[1] Yes	[0] No	27288	4.4360	1.104	0.099	0.38	-0.968	2305.039	676	[1] Yes	[1] Yes
67598	6.7	44	[0] Baseline visit	[0] No	[0] No	[1] Yes	[0] No	[0] No	24.69	8	2	[1] Yes	1	[0] Male	[1] Yes	[0] No	250	2.3979	0.877	-0.132	0.47	-0.755	1622.374	192	[1] Yes	[1] Yes
67598	6.7	44	[12] 12-month visit	[1] Yes	[0] No	[1] Yes	[0] No	[0] No	25.95	10	5	[1] Yes	1	[0] Male	[1] Yes	[0] No	504	2.7024	2.701	0.994	1.33	0.285	2282.734	1173	[1] Yes	[1] Yes
67598	6.7	44	[24] 24-month visit	[0] No	[0] No	[1] Yes	[0] No	[0] No	23.46	3	1	[1] Yes	8	[0] Male	[1] Yes	[0] No	250	2.3979	0.783	-0.245	0.45	-0.799	3023.236	229	[1] Yes	[1] Yes
67599	13.2	40	[0] Baseline visit	[1] Yes	[0] No	[1] Yes	[0] No	[1] Yes	22.09	25	23	[1] Yes	0	[0] Male	[1] Yes	[1] Yes	250	2.3979	1.223	0.201	0.23	-1.470	2464.214	57	[1] Yes	[0] No
67599	13.2	40	[12] 12-month visit	[0] No	[0] No	[1] Yes	[0] No	[0] No	18.94	3	3	[1] Yes	2	[0] Male	[1] Yes	[1] Yes	285926	5.4563	2.634	0.969	0.42	-0.868	2165.535	75	[1] Yes	[0] No
67600	14.1	36	[0] Baseline visit	[0] No	[0] No	[1] Yes	[0] No	[0] No	20.52	12	0	[0] No	3	[0] Male	[1] Yes	[0] No	1118115	6.0485	1.246	0.220	0.53	-0.635	1721.938	132	[1] Yes	[1] Yes
67600	14.1	36	[24] 24-month visit	[1] Yes	[0] No	[1] Yes	[0] No	[1] Yes	20.98	2	0	[0] No	4	[0] Male	[1] Yes	[1] Yes	20	1.3010	0.664	-0.410	0.29	-1.238	2425.014	43	[0] No	[0] No
67601	0.4	40	[0] Baseline visit	[0] No	[0] No	[1] Yes	[0] No	[0] No	22.88	30	30	[1] Yes	0	[0] Male	[1] Yes	[1] Yes	9321	3.9695	1.870	0.626	0.83	-0.186	2082.940	289	[1] Yes	[1] Yes
67601	0.4	40	[24] 24-month visit	[1] Yes	[0] No	[1] Yes	[0] No	[0] No	24.31	13	12	[1] Yes	17	[0] Male	[1] Yes	[0] No	20	1.3010	1.187	0.171	0.85	-0.163	2346.748	154	[1] Yes	[1] Yes
67602	7.6	25	[0] Baseline visit	[0] No	[0] No	[1] Yes	[0] No	[0] No	23.84	13	2	[1] Yes	0	[0] Male	[0] No	[1] Yes	250	2.3979	1.014	0.014	0.23	-1.470	1293.117	22	[1] Yes	[0] No
67602	7.6	25	[12] 12-month visit	[0] No	[0] No	[1] Yes	[0] No	[0] No	20.57	30	30	[1] Yes	0	[0] Male	[1] Yes	[1] Yes	250	2.3979	0.491	-0.712	0.14	-1.966	1462.954	26	[1] Yes	[0] No
67602	7.6	25	[24] 24-month visit	[0] No	[0] No	[1] Yes	[0] No	[0] No	22.86	4	4	[1] Yes	2	[0] Male	[0] No	[1] Yes	152	2.1818	0.291	-1.234	0.23	-1.470	1427.391	12	[1] Yes	[0] No
67603	3.7	25	[0] Baseline visit	[0] No	[1] Yes	[1] Yes	[1] Yes	[0] No	36.29	9	4	[1] Yes	1	[0] Male	[1] Yes	[0] No	250	2.3979	1.498	0.404	0.25	-1.386	1894.600	517	[1] Yes	[1] Yes
67603	3.7	25	[12] 12-month visit	[0] No	[1] Yes	[1] Yes	[1] Yes	[0] No	34.48	2	0	[0] No	2	[0] Male	[1] Yes	[0] No	172328	5.2364	1.479	0.391	0.11	-2.207	2076.343	310	[1] Yes	[1] Yes
67603	3.7	25	[24] 24-month visit	[0] No	[1] Yes	[1] Yes	[0] No	[0] No	32.66	9	7	[1] Yes	3	[0] Male	[1] Yes	[0] No	1692	3.2284	2.041	0.713	.	.	3132.166	384	[1] Yes	[1] Yes
67604	11.4	34	[0] Baseline visit	[0] No	[1] Yes	[1] Yes	[0] No	[0] No	26.42	0	0	[0] No	30	[0] Male	[1] Yes	[0] No	4399	3.6434	1.379	0.322	0.42	-0.868	2181.639	1	[0] No	[0] No
67604	11.4	34	[12] 12-month visit	[0] No	[1] Yes	[1] Yes	[0] No	[1] Yes	25.43	4	4	[1] Yes	2	[0] Male	[1] Yes	[0] No	59454	4.7742	0.467	-0.762	0.61	-0.494	2319.862	1	[1] Yes	[0] No
67604	11.4	34	[24] 24-month visit	[0] No	[1] Yes	[1] Yes	[0] No	[1] Yes	24.11	0	0	[0] No	30	[0] Male	[1] Yes	[1] Yes	2709	3.4328	3.002	1.099	0.75	-0.288	1893.638	1	[0] No	[0] No
67605	6.6	32	[0] Baseline visit	[0] No	[0] No	[1] Yes	[0] No	[0] No	24.09	0	0	[0] No	30	[1] Female	[1] Yes	[0] No	.	.	.	.	.	.	.	.	.	.
67605	6.6	32	[12] 12-month visit	[0] No	[0] No	[1] Yes	[0] No	[0] No	23.03	0	0	[0] No	30	[1] Female	[1] Yes	[0] No	315437	5.4989	9.512	2.253	0.81	-0.211	2521.714	106	[1] Yes	[1] Yes
67605	6.6	32	[24] 24-month visit	[0] No	[0] No	[1] Yes	[0] No	[0] No	21.51	3	0	[0] No	6	[1] Female	[1] Yes	[1] Yes	421902	5.6252	10.901	2.389	1.40	0.336	2789.474	225	[1] Yes	[1] Yes
67606	6.4	25	[0] Baseline visit	[0] No	[0] No	[1] Yes	[0] No	[0] No	22.50	2	0	[0] No	8	[1] Female	[1] Yes	[1] Yes	2237	3.3497	1.508	0.410	1.83	0.604	2369.825	29	[0] No	[0] No
67606	6.4	25	[12] 12-month visit	[0] No	[0] No	[1] Yes	[0] No	[0] No	22.77	10	10	[1] Yes	1	[1] Female	[0] No	[0] No	250	2.3979	2.608	0.958	3.29	1.191	2230.390	35	[1] Yes	[0] No
67606	6.4	25	[24] 24-month visit	[0] No	[0] No	[1] Yes	[0] No	[0] No	22.41	1	1	[1] Yes	11	[1] Female	[1] Yes	[1] Yes	1165	3.0663	0.519	-0.656	1.27	0.239	2256.047	24	[1] Yes	[0] No
67607	0.3	41	[0] Baseline visit	[0] No	[0] No	[0] No	[0] No	[0] No	24.17	12	12	[1] Yes	1	[0] Male	[1] Yes	[1] Yes	293247	5.4672	6.881	1.929	1.10	0.095	2403.679	61	[1] Yes	[0] No
67608	14.0	35	[0] Baseline visit	[0] No	[0] No	[1] Yes	[0] No	[0] No	29.98	10	1	[1] Yes	1	[0] Male	[1] Yes	[0] No	5015	3.7003	2.728	1.004	0.40	-0.916	2154.811	276	[1] Yes	[1] Yes
67609	12.5	38	[0] Baseline visit	[0] No	[0] No	[1] Yes	[0] No	[0] No	21.16	30	30	[1] Yes	0	[1] Female	[1] Yes	[0] No	10072	4.0031	0.797	-0.227	0.86	-0.151	2630.942	400	[1] Yes	[1] Yes
67609	12.5	38	[12] 12-month visit	[0] No	[0] No	[1] Yes	[0] No	[0] No	19.72	30	30	[1] Yes	0	[1] Female	[1] Yes	[1] Yes	14720	4.1679	1.495	0.402	1.19	0.174	2627.008	249	[1] Yes	[1] Yes
67609	12.5	38	[24] 24-month visit	[0] No	[0] No	[1] Yes	[0] No	[0] No	19.36	30	30	[1] Yes	0	[1] Female	[1] Yes	[1] Yes	5060	3.7042	1.204	0.185	1.05	0.049	2507.845	489	[1] Yes	[1] Yes
67610	1.6	40	[0] Baseline visit	[0] No	[0] No	[1] Yes	[0] No	[0] No	25.96	20	5	[1] Yes	0	[0] Male	[1] Yes	[1] Yes	250	2.3979	6.672	1.898	0.65	-0.431	2995.124	75	[1] Yes	[0] No
67610	1.6	40	[12] 12-month visit	[0] No	[0] No	[1] Yes	[0] No	[0] No	24.76	17	15	[1] Yes	0	[0] Male	[1] Yes	[1] Yes	23819	4.3769	1.486	0.396	0.24	-1.427	2056.483	106	[1] Yes	[1] Yes
67610	1.6	40	[24] 24-month visit	[0] No	[0] No	[1] Yes	[0] No	[0] No	27.17	30	30	[1] Yes	0	[0] Male	[1] Yes	[0] No	55713	4.7460	2.456	0.899	1.25	0.223	2128.888	1036	[1] Yes	[1] Yes
67611	3.0	31	[0] Baseline visit	[0] No	[0] No	[1] Yes	[0] No	[0] No	25.88	30	30	[1] Yes	0	[0] Male	[1] Yes	[0] No	4840	3.6848	0.851	-0.161	0.39	-0.942	1214.212	1	[1] Yes	[0] No
67611	3.0	31	[12] 12-month visit	[0] No	[0] No	[1] Yes	[0] No	[0] No	23.99	0	0	[0] No	30	[0] Male	[1] Yes	[0] No	250	2.3979	0.602	-0.508	0.25	-1.386	1077.507	1	[0] No	[0] No
67611	3.0	31	[24] 24-month visit	[0] No	[0] No	[1] Yes	[0] No	[0] No	23.36	0	0	[0] No	30	[0] Male	[1] Yes	[0] No	427	2.6304	0.801	-0.221	0.23	-1.470	1452.524	1	[0] No	[0] No
67612	7.3	32	[0] Baseline visit	[0] No	[0] No	[1] Yes	[0] No	[0] No	18.70	10	0	[0] No	1	[0] Male	[1] Yes	[1] Yes	245587	5.3902	0.908	-0.097	0.15	-1.897	2663.134	97	[1] Yes	[1] Yes
67612	7.3	32	[12] 12-month visit	[0] No	[0] No	[1] Yes	[0] No	[0] No	17.24	5	0	[0] No	7	[0] Male	[1] Yes	[0] No	287786	5.4591	6.987	1.944	2.81	1.033	3200.000	67	[0] No	[0] No
67612	7.3	32	[24] 24-month visit	[1] Yes	[0] No	[1] Yes	[0] No	[0] No	20.45	14	0	[0] No	2	[0] Male	[1] Yes	[1] Yes	135	2.1303	0.656	-0.422	0.44	-0.821	1822.722	39	[0] No	[0] No
67613	10.6	28	[0] Baseline visit	[0] No	[0] No	[1] Yes	[0] No	[0] No	20.42	12	12	[1] Yes	2	[1] Female	[1] Yes	[1] Yes	73237	4.8647	0.786	-0.241	0.93	-0.073	2792.705	13	[1] Yes	[0] No
67613	10.6	28	[12] 12-month visit	[0] No	[0] No	[1] Yes	[0] No	[0] No	18.83	16	15	[1] Yes	14	[1] Female	[1] Yes	[1] Yes	28233	4.4508	38.460	3.650	1.94	0.663	3200.000	15	[1] Yes	[0] No
67615	15.7	32	[0] Baseline visit	[0] No	[0] No	[1] Yes	[0] No	[0] No	21.46	10	8	[1] Yes	2	[0] Male	[1] Yes	[0] No	4705	3.6726	0.915	-0.089	0.07	-2.659	1995.239	1	[1] Yes	[0] No
67615	15.7	32	[12] 12-month visit	[1] Yes	[0] No	[1] Yes	[0] No	[0] No	22.09	0	0	[0] No	30	[0] Male	[1] Yes	[0] No	250	2.3979	0.707	-0.347	0.21	-1.561	1937.036	1	[0] No	[0] No
67615	15.7	32	[24] 24-month visit	[1] Yes	[0] No	[1] Yes	[0] No	[0] No	21.15	0	0	[0] No	30	[0] Male	[1] Yes	[0] No	20	1.3010	0.421	-0.865	0.22	-1.514	1860.409	1	[0] No	[0] No
67616	0.6	38	[0] Baseline visit	[0] No	[0] No	[1] Yes	[0] No	[0] No	18.94	2	0	[0] No	3	[0] Male	[1] Yes	[0] No	123902	5.0931	1.095	0.091	1.71	0.536	1613.334	28	[0] No	[0] No
67616	0.6	38	[12] 12-month visit	[1] Yes	[0] No	[1] Yes	[0] No	[0] No	18.31	19	18	[1] Yes	0	[0] Male	[1] Yes	[0] No	250	2.3979	0.379	-0.970	0.93	-0.073	2098.731	389	[1] Yes	[1] Yes
67616	0.6	38	[24] 24-month visit	[1] Yes	[0] No	[1] Yes	[0] No	[0] No	18.94	0	0	[0] No	30	[0] Male	[1] Yes	[0] No	20	1.3010	0.442	-0.816	0.24	-1.427	1798.197	1	[0] No	[0] No
67617	2.5	27	[0] Baseline visit	[0] No	[0] No	[1] Yes	[0] No	[0] No	21.55	12	3	[1] Yes	1	[0] Male	[0] No	[0] No	84482	4.9268	0.157	-1.850	0.13	-2.040	1142.573	1	[1] Yes	[0] No
67617	2.5	27	[12] 12-month visit	[0] No	[0] No	[1] Yes	[0] No	[0] No	19.84	0	0	[0] No	30	[0] Male	[0] No	[0] No	124657	5.0957	0.165	-1.804	0.21	-1.561	1062.009	19	[0] No	[0] No
67617	2.5	27	[24] 24-month visit	[0] No	[0] No	[1] Yes	[0] No	[0] No	18.47	0	0	[0] No	30	[0] Male	[0] No	[0] No	56497	4.7520	0.204	-1.588	0.11	-2.207	1039.276	9	[0] No	[0] No
67618	11.4	31	[0] Baseline visit	[0] No	[0] No	[1] Yes	[0] No	[0] No	20.42	17	0	[0] No	0	[0] Male	[1] Yes	[0] No	108820	5.0367	.	.	2.21	0.793	.	559	[1] Yes	[1] Yes
67618	11.4	31	[12] 12-month visit	[0] No	[0] No	[1] Yes	[0] No	[0] No	21.45	13	0	[0] No	2	[0] Male	[1] Yes	[0] No	697943	5.8438	3.357	1.211	3.69	1.306	1949.219	137	[1] Yes	[1] Yes
67618	11.4	31	[24] 24-month visit	[1] Yes	[0] No	[1] Yes	[0] No	[0] No	20.76	0	0	[0] No	30	[0] Male	[1] Yes	[0] No	250	2.3979	0.728	-0.317	0.88	-0.128	2599.811	81	[1] Yes	[1] Yes
67619	2.1	33	[0] Baseline visit	[0] No	[0] No	[1] Yes	[0] No	[0] No	21.60	30	0	[1] Yes	0	[1] Female	[1] Yes	[1] Yes	41731	4.6205	2.416	0.882	0.32	-1.139	2115.911	258	[1] Yes	[1] Yes
67619	2.1	33	[12] 12-month visit	[0] No	[0] No	[1] Yes	[0] No	[0] No	22.38	30	30	[1] Yes	0	[1] Female	[1] Yes	[1] Yes	159502	5.2028	2.352	0.855	0.33	-1.109	2615.008	325	[1] Yes	[1] Yes
67620	0.6	34	[0] Baseline visit	[0] No	[0] No	[0] No	[0] No	[0] No	23.72	12	12	[1] Yes	7	[0] Male	[1] Yes	[0] No	1814	3.2586	1.390	0.330	0.17	-1.772	113.372	415	[1] Yes	[1] Yes
67620	0.6	34	[12] 12-month visit	[0] No	[0] No	[0] No	[0] No	[0] No	24.69	8	8	[1] Yes	3	[0] Male	[1] Yes	[0] No	250	2.3979	0.950	-0.051	0.35	-1.050	2195.458	777	[1] Yes	[1] Yes
67621	13.3	35	[0] Baseline visit	[0] No	[0] No	[1] Yes	[0] No	[0] No	23.36	26	26	[1] Yes	0	[0] Male	[1] Yes	[1] Yes	9070	3.9576	0.812	-0.209	0.36	-1.022	1831.365	138	[1] Yes	[1] Yes
67621	13.3	35	[24] 24-month visit	[0] No	[0] No	[1] Yes	[0] No	[0] No	22.41	30	0	[1] Yes	0	[0] Male	[1] Yes	[1] Yes	1038921	6.0166	1.591	0.464	0.38	-0.968	2591.263	772	[1] Yes	[1] Yes
67623	6.9	42	[0] Baseline visit	[0] No	[0] No	[1] Yes	[0] No	[0] No	24.92	0	0	[0] No	30	[0] Male	[0] No	[0] No	16482	4.2170	0.393	-0.935	0.15	-1.897	1779.833	1	[0] No	[0] No
67623	6.9	42	[12] 12-month visit	[0] No	[0] No	[1] Yes	[0] No	[0] No	26.04	0	0	[0] No	30	[0] Male	[0] No	[0] No	30812	4.4887	0.649	-0.432	0.24	-1.427	1659.706	1	[0] No	[0] No
67623	6.9	42	[24] 24-month visit	[0] No	[0] No	[1] Yes	[0] No	[0] No	26.60	0	0	[0] No	30	[0] Male	[0] No	[0] No	35609	4.5516	0.658	-0.418	0.11	-2.207	1768.924	1	[0] No	[0] No
67624	5.8	33	[0] Baseline visit	[0] No	[0] No	[1] Yes	[0] No	[0] No	26.20	30	4	[1] Yes	0	[0] Male	[1] Yes	[0] No	602958	5.7803	7.683	2.039	1.96	0.673	2251.272	679	[1] Yes	[1] Yes
67624	5.8	33	[12] 12-month visit	[0] No	[0] No	[1] Yes	[0] No	[0] No	23.99	11	10	[1] Yes	0	[0] Male	[0] No	[0] No	.	.	.	.	.	.	.	.	[1] Yes	.
67625	2.5	35	[0] Baseline visit	[0] No	[0] No	[1] Yes	[0] No	[0] No	24.22	13	1	[1] Yes	2	[0] Male	[1] Yes	[0] No	2760	3.4409	0.479	-0.735	5.22	1.652	1726.842	380	[1] Yes	[1] Yes
67625	2.5	35	[12] 12-month visit	[0] No	[0] No	[1] Yes	[0] No	[0] No	23.18	10	0	[0] No	0	[0] Male	[1] Yes	[0] No	6201	3.7925	0.581	-0.543	3.11	1.135	1944.834	373	[1] Yes	[1] Yes
67625	2.5	35	[24] 24-month visit	[0] No	[0] No	[1] Yes	[0] No	[0] No	22.23	0	0	[0] No	30	[0] Male	[1] Yes	[0] No	20	1.3010	0.524	-0.646	3.09	1.128	2225.046	.	.	.
67627	13.2	35	[0] Baseline visit	[0] No	[0] No	[1] Yes	[0] No	[1] Yes	19.47	26	26	[1] Yes	0	[1] Female	[1] Yes	[0] No	18509	4.2674	5.087	1.627	3.74	1.319	3200.000	1843	[1] Yes	[1] Yes
67627	13.2	35	[12] 12-month visit	[0] No	[0] No	[1] Yes	[0] No	[0] No	22.04	30	30	[1] Yes	0	[1] Female	[1] Yes	[0] No	311031	5.4928	2.703	0.994	3.27	1.185	3027.406	2435	[1] Yes	[1] Yes
67628	3.9	36	[0] Baseline visit	[0] No	[0] No	[1] Yes	[0] No	[0] No	27.75	20	20	[1] Yes	2	[0] Male	[1] Yes	[0] No	170588	5.2319	0.762	-0.272	0.25	-1.386	1787.294	9	[1] Yes	[0] No
67628	3.9	36	[24] 24-month visit	[1] Yes	[0] No	[1] Yes	[0] No	[0] No	26.59	2	2	[1] Yes	5	[0] Male	[1] Yes	[0] No	.	.	.	.	.	.	.	.	[1] Yes	.
67629	7.4	29	[0] Baseline visit	[0] No	[0] No	[1] Yes	[0] No	[0] No	25.25	15	15	[1] Yes	0	[0] Male	[1] Yes	[0] No	43964	4.6431	1.017	0.016	0.31	-1.171	1195.795	131	[1] Yes	[1] Yes
67629	7.4	29	[12] 12-month visit	[0] No	[0] No	[1] Yes	[0] No	[0] No	22.72	9	7	[1] Yes	1	[0] Male	[1] Yes	[0] No	86049	4.9347	0.833	-0.182	1.69	0.525	1997.129	216	[1] Yes	[1] Yes
67629	7.4	29	[24] 24-month visit	[0] No	[0] No	[1] Yes	[0] No	[0] No	24.30	7	0	[0] No	3	[0] Male	[1] Yes	[1] Yes	15542	4.1915	0.747	-0.291	0.32	-1.139	2445.001	138	[1] Yes	[1] Yes
67630	12.2	37	[0] Baseline visit	[0] No	[0] No	[1] Yes	[0] No	[1] Yes	23.39	30	0	[0] No	0	[0] Male	[1] Yes	[1] Yes	9307	3.9688	1.027	0.027	0.49	-0.713	1725.629	103	[1] Yes	[1] Yes
67630	12.2	37	[12] 12-month visit	[0] No	[0] No	[1] Yes	[0] No	[0] No	23.39	11	0	[0] No	4	[0] Male	[1] Yes	[0] No	34415	4.5367	0.550	-0.597	1.18	0.166	1966.312	30	[0] No	[0] No
67630	12.2	37	[24] 24-month visit	[0] No	[0] No	[1] Yes	[0] No	[0] No	23.39	2	0	[0] No	12	[0] Male	[1] Yes	[0] No	134388	5.1284	1.559	0.444	0.82	-0.198	2227.128	10	[0] No	[0] No
67631	4.1	29	[0] Baseline visit	[0] No	[0] No	[0] No	[0] No	[0] No	21.48	1	0	[0] No	10	[1] Female	[1] Yes	[0] No	250	2.3979	0.279	-1.278	0.18	-1.715	1415.993	1	[0] No	[0] No
67631	4.1	29	[12] 12-month visit	[0] No	[0] No	[0] No	[0] No	[0] No	21.48	2	0	[0] No	2	[1] Female	[1] Yes	[0] No	250	2.3979	0.368	-0.999	0.07	-2.659	1878.869	49	[0] No	[0] No
67631	4.1	29	[24] 24-month visit	[0] No	[0] No	[0] No	[0] No	[0] No	22.66	3	2	[1] Yes	7	[1] Female	[1] Yes	[0] No	10334	4.0143	0.468	-0.760	0.14	-1.966	1841.494	82	[1] Yes	[1] Yes
67632	0.9	34	[0] Baseline visit	[0] No	[0] No	[1] Yes	[0] No	[0] No	20.68	5	0	[0] No	2	[0] Male	[1] Yes	[0] No	110377	5.0429	3.085	1.127	1.49	0.399	2628.115	143	[1] Yes	[1] Yes
67632	0.9	34	[12] 12-month visit	[0] No	[0] No	[1] Yes	[0] No	[0] No	21.60	7	0	[0] No	3	[0] Male	[1] Yes	[1] Yes	309149	5.4902	3.591	1.278	0.60	-0.511	2685.594	93	[1] Yes	[1] Yes
67632	0.9	34	[24] 24-month visit	[0] No	[0] No	[1] Yes	[0] No	[0] No	21.22	20	0	[0] No	1	[0] Male	[1] Yes	[1] Yes	338522	5.5296	3.982	1.382	0.78	-0.248	3101.096	40	[0] No	[0] No
67633	4.2	28	[0] Baseline visit	[0] No	[0] No	[1] Yes	[0] No	[0] No	19.59	8	1	[1] Yes	4	[0] Male	[1] Yes	[1] Yes	3298363	6.5183	1.152	0.141	0.61	-0.494	1795.210	12	[1] Yes	[0] No
67634	2.6	21	[0] Baseline visit	[0] No	[0] No	[0] No	[0] No	[1] Yes	24.80	22	22	[1] Yes	0	[1] Female	[1] Yes	[0] No	2635	3.4208	0.712	-0.340	0.32	-1.139	1638.628	314	[1] Yes	[1] Yes
67634	2.6	21	[12] 12-month visit	[1] Yes	[0] No	[0] No	[0] No	[0] No	25.51	5	0	[0] No	0	[1] Female	[1] Yes	[0] No	1017	3.0073	0.370	-0.994	0.54	-0.616	2134.205	404	[1] Yes	[1] Yes
67634	2.6	21	[24] 24-month visit	[1] Yes	[0] No	[0] No	[0] No	[1] Yes	24.80	30	1	[1] Yes	0	[1] Female	[1] Yes	[0] No	44	1.6435	1.159	0.147	0.42	-0.868	2090.220	1081	[1] Yes	[1] Yes
67635	2.2	45	[0] Baseline visit	[0] No	[0] No	[1] Yes	[0] No	[0] No	25.46	4	1	[1] Yes	6	[1] Female	[0] No	[0] No	6040	3.7810	0.216	-1.534	0.52	-0.654	1755.643	1	[1] Yes	[0] No
67635	2.2	45	[12] 12-month visit	[0] No	[0] No	[1] Yes	[0] No	[0] No	25.46	4	4	[1] Yes	6	[1] Female	[1] Yes	[0] No	8364	3.9224	0.203	-1.597	0.69	-0.371	1328.477	167	[1] Yes	[1] Yes
67635	2.2	45	[24] 24-month visit	[0] No	[0] No	[1] Yes	[0] No	[0] No	25.82	6	4	[1] Yes	3	[1] Female	[1] Yes	[0] No	3329	3.5223	0.289	-1.241	0.57	-0.562	1859.184	141	[1] Yes	[1] Yes
67636	4.4	21	[0] Baseline visit	[0] No	[0] No	[1] Yes	[0] No	[0] No	21.85	30	1	[1] Yes	0	[0] Male	[1] Yes	[1] Yes	1300	3.1139	2.712	0.998	0.49	-0.713	2305.829	401	[1] Yes	[1] Yes
67637	6.4	38	[0] Baseline visit	[0] No	[0] No	[1] Yes	[0] No	[0] No	20.45	0	0	[0] No	30	[0] Male	[0] No	[0] No	250	2.3979	0.502	-0.689	0.07	-2.659	1222.076	1	[0] No	[0] No
67637	6.4	38	[12] 12-month visit	[0] No	[0] No	[1] Yes	[0] No	[0] No	20.45	0	0	[0] No	30	[0] Male	[1] Yes	[0] No	.	.	.	.	.	.	.	.	.	.
67637	6.4	38	[24] 24-month visit	[0] No	[0] No	[1] Yes	[0] No	[0] No	20.01	0	0	[0] No	30	[0] Male	[1] Yes	[0] No	5943	3.7740	0.426	-0.853	0.43	-0.844	1060.922	30	[0] No	[0] No
67638	2.0	31	[0] Baseline visit	[0] No	[0] No	[1] Yes	[0] No	[0] No	21.05	26	7	[1] Yes	0	[0] Male	[1] Yes	[1] Yes	15714	4.1963	2.091	0.738	0.29	-1.238	2313.864	59	[1] Yes	[0] No
67638	2.0	31	[12] 12-month visit	[0] No	[0] No	[1] Yes	[0] No	[0] No	20.05	23	23	[1] Yes	0	[0] Male	[1] Yes	[1] Yes	10848	4.0353	7.074	1.956	0.56	-0.580	2328.672	354	[1] Yes	[1] Yes
67638	2.0	31	[24] 24-month visit	[0] No	[0] No	[1] Yes	[0] No	[0] No	22.39	15	15	[1] Yes	0	[0] Male	[1] Yes	[1] Yes	15385	4.1871	3.987	1.383	0.49	-0.713	2750.092	273	[1] Yes	[1] Yes
67639	2.3	28	[0] Baseline visit	[0] No	[0] No	[0] No	[0] No	[0] No	18.29	0	0	[0] No	30	[1] Female	[1] Yes	[0] No	16025	4.2048	0.489	-0.715	0.46	-0.777	2053.308	30	[0] No	[0] No
67639	2.3	28	[12] 12-month visit	[1] Yes	[0] No	[0] No	[0] No	[0] No	17.53	2	0	[0] No	1	[1] Female	[1] Yes	[0] No	250	2.3979	0.530	-0.634	0.15	-1.897	2647.531	30	[0] No	[0] No
67639	2.3	28	[24] 24-month visit	[1] Yes	[0] No	[0] No	[0] No	[0] No	17.91	0	0	[0] No	30	[1] Female	[1] Yes	[0] No	20	1.3010	0.370	-0.994	0.18	-1.715	2236.135	1	[0] No	[0] No
67640	9.5	34	[0] Baseline visit	[0] No	[0] No	[1] Yes	[0] No	[0] No	27.55	8	1	[1] Yes	1	[1] Female	[1] Yes	[0] No	250	2.3979	0.670	-0.401	2.20	0.788	2216.357	469	[1] Yes	[1] Yes
67641	14.6	37	[0] Baseline visit	[0] No	[0] No	[1] Yes	[0] No	[0] No	24.22	29	2	[1] Yes	0	[0] Male	[1] Yes	[1] Yes	15220	4.1824	1.033	0.033	0.62	-0.478	2114.352	100	[1] Yes	[1] Yes
67641	14.6	37	[12] 12-month visit	[0] No	[0] No	[1] Yes	[0] No	[0] No	24.91	20	18	[1] Yes	1	[0] Male	[1] Yes	[1] Yes	12797	4.1071	0.933	-0.069	0.16	-1.833	2612.976	96	[1] Yes	[1] Yes
67642	14.0	29	[0] Baseline visit	[0] No	[0] No	[1] Yes	[0] No	[0] No	26.20	14	10	[1] Yes	0	[0] Male	[1] Yes	[1] Yes	50112	4.6999	5.930	1.780	0.76	-0.274	2515.086	58	[1] Yes	[0] No
67643	6.3	28	[0] Baseline visit	[0] No	[0] No	[1] Yes	[0] No	[0] No	18.37	6	0	[0] No	2	[1] Female	[1] Yes	[0] No	528	2.7226	0.408	-0.897	0.47	-0.755	3200.000	35	[0] No	[0] No
67643	6.3	28	[12] 12-month visit	[0] No	[0] No	[1] Yes	[0] No	[0] No	22.04	3	3	[1] Yes	3	[1] Female	[1] Yes	[0] No	250	2.3979	0.863	-0.147	0.76	-0.274	3046.884	140	[1] Yes	[1] Yes
67644	12.2	32	[0] Baseline visit	[0] No	[0] No	[1] Yes	[0] No	[0] No	24.59	0	0	[0] No	30	[0] Male	[0] No	[0] No	51725	4.7137	0.323	-1.131	0.16	-1.833	1292.171	1	[0] No	[0] No
67644	12.2	32	[12] 12-month visit	[0] No	[0] No	[1] Yes	[0] No	[0] No	24.88	4	0	[0] No	3	[0] Male	[0] No	[0] No	611922	5.7867	0.248	-1.396	0.38	-0.968	1371.797	1	[0] No	[0] No
67644	12.2	32	[24] 24-month visit	[0] No	[0] No	[1] Yes	[0] No	[0] No	24.88	4	4	[1] Yes	3	[0] Male	[0] No	[0] No	33465	4.5246	0.286	-1.250	2.37	0.863	1235.510	1	[1] Yes	[0] No
67645	1.1	36	[0] Baseline visit	[0] No	[0] No	[1] Yes	[0] No	[0] No	23.45	8	8	[1] Yes	3	[0] Male	[0] No	[0] No	9378	3.9721	0.547	-0.604	0.37	-0.994	1610.538	14	[1] Yes	[0] No
67645	1.1	36	[12] 12-month visit	[0] No	[0] No	[1] Yes	[0] No	[0] No	20.15	4	4	[1] Yes	4	[0] Male	[1] Yes	[0] No	23389	4.3690	0.319	-1.144	0.20	-1.609	2378.428	216	[1] Yes	[1] Yes
67645	1.1	36	[24] 24-month visit	[0] No	[0] No	[1] Yes	[0] No	[0] No	20.48	13	13	[1] Yes	2	[0] Male	[1] Yes	[0] No	24580	4.3906	2.957	1.084	0.77	-0.261	2391.264	.	[1] Yes	.
67646	9.1	32	[0] Baseline visit	[0] No	[0] No	[1] Yes	[0] No	[0] No	24.26	17	3	[1] Yes	0	[0] Male	[1] Yes	[0] No	5513	3.7414	1.755	0.562	0.46	-0.777	2079.474	1157	[1] Yes	[1] Yes
67647	4.6	36	[0] Baseline visit	[0] No	[0] No	[1] Yes	[0] No	[0] No	22.60	1	0	[0] No	14	[0] Male	[1] Yes	[1] Yes	570284	5.7561	1.500	0.405	0.59	-0.528	2312.095	88	[1] Yes	[1] Yes
67647	4.6	36	[12] 12-month visit	[0] No	[0] No	[1] Yes	[0] No	[0] No	20.34	14	14	[1] Yes	0	[0] Male	[1] Yes	[1] Yes	714675	5.8541	3.802	1.336	0.38	-0.968	2285.393	72	[1] Yes	[0] No
67647	4.6	36	[24] 24-month visit	[0] No	[0] No	[1] Yes	[0] No	[0] No	21.31	0	0	[0] No	30	[0] Male	[1] Yes	[0] No	452652	5.6558	1.003	0.003	0.88	-0.128	2525.669	1	[0] No	[0] No
67648	7.8	29	[0] Baseline visit	[0] No	[0] No	[1] Yes	[0] No	[0] No	22.40	23	13	[1] Yes	1	[0] Male	[1] Yes	[1] Yes	65050	4.8132	0.880	-0.128	0.10	-2.303	1757.482	469	[1] Yes	[1] Yes
67648	7.8	29	[12] 12-month visit	[0] No	[0] No	[1] Yes	[0] No	[0] No	22.04	30	0	[1] Yes	0	[0] Male	[1] Yes	[1] Yes	150605	5.1778	0.472	-0.751	0.07	-2.659	2123.920	460	[1] Yes	[1] Yes
67648	7.8	29	[24] 24-month visit	[0] No	[0] No	[1] Yes	[0] No	[0] No	21.56	30	1	[1] Yes	0	[0] Male	[1] Yes	[1] Yes	119505	5.0774	9.299	2.230	0.46	-0.777	2961.455	457	[1] Yes	[1] Yes
67649	11.8	26	[0] Baseline visit	[0] No	[0] No	[1] Yes	[0] No	[0] No	21.19	8	8	[1] Yes	2	[1] Female	[1] Yes	[1] Yes	3808	3.5807	0.789	-0.237	0.43	-0.844	2201.727	56	[1] Yes	[0] No
67649	11.8	26	[24] 24-month visit	[0] No	[0] No	[1] Yes	[0] No	[0] No	17.26	30	0	[1] Yes	0	[1] Female	[1] Yes	[1] Yes	12584	4.0998	43.996	3.784	3.08	1.125	3200.000	1	[1] Yes	[0] No
67650	8.3	41	[0] Baseline visit	[0] No	[0] No	[1] Yes	[0] No	[0] No	26.04	8	7	[1] Yes	1	[1] Female	[1] Yes	[0] No	21051	4.3233	1.299	0.261	0.37	-0.994	1347.809	213	[1] Yes	[1] Yes
67650	8.3	41	[12] 12-month visit	[0] No	[0] No	[1] Yes	[0] No	[0] No	26.04	2	1	[1] Yes	0	[1] Female	[1] Yes	[0] No	94219	4.9741	1.667	0.511	0.37	-0.994	2769.116	356	[1] Yes	[1] Yes
67650	8.3	41	[24] 24-month visit	[0] No	[0] No	[1] Yes	[0] No	[0] No	24.03	2	1	[1] Yes	0	[1] Female	[1] Yes	[0] No	75787	4.8796	1.554	0.441	0.49	-0.713	1970.006	849	[1] Yes	[1] Yes
67652	2.5	38	[0] Baseline visit	[0] No	[0] No	[1] Yes	[0] No	[0] No	30.30	0	0	[0] No	30	[0] Male	[0] No	[0] No	12085	4.0822	0.331	-1.104	0.22	-1.514	1376.341	1	[0] No	[0] No
67652	2.5	38	[12] 12-month visit	[1] Yes	[0] No	[1] Yes	[1] Yes	[0] No	30.93	0	0	[0] No	30	[0] Male	[1] Yes	[0] No	250	2.3979	0.379	-0.969	0.18	-1.715	1380.680	1	[0] No	[0] No
67652	2.5	38	[24] 24-month visit	[1] Yes	[0] No	[1] Yes	[0] No	[0] No	27.14	0	0	[0] No	30	[0] Male	[1] Yes	[0] No	20	1.3010	0.272	-1.303	0.20	-1.609	1399.600	1	[0] No	[0] No
67653	14.6	36	[0] Baseline visit	[0] No	[0] No	[1] Yes	[0] No	[0] No	26.78	17	17	[1] Yes	8	[0] Male	[1] Yes	[0] No	3060	3.4857	1.786	0.580	0.35	-1.050	2140.747	1	[1] Yes	[0] No
67653	14.6	36	[24] 24-month visit	[0] No	[0] No	[1] Yes	[0] No	[0] No	27.76	0	0	[0] No	0	[0] Male	.	.	.	.	.	.	.	.	.	.	.	.
67654	8.0	34	[0] Baseline visit	[0] No	[0] No	[1] Yes	[0] No	[0] No	21.97	19	1	[1] Yes	1	[1] Female	[1] Yes	[0] No	13067	4.1162	0.637	-0.451	0.09	-2.408	1942.613	1	[1] Yes	[0] No
67654	8.0	34	[24] 24-month visit	[0] No	[0] No	[1] Yes	[0] No	[1] Yes	22.32	0	0	[0] No	30	[1] Female	[1] Yes	[0] No	19928	4.2995	0.999	-0.001	0.16	-1.833	1859.146	8	[0] No	[0] No
67655	11.2	32	[0] Baseline visit	[1] Yes	[0] No	[1] Yes	[0] No	[0] No	24.49	14	2	[1] Yes	0	[0] Male	[1] Yes	[0] No	250	2.3979	0.819	-0.200	0.31	-1.171	1954.640	1	[1] Yes	[0] No
67655	11.2	32	[12] 12-month visit	[1] Yes	[0] No	[1] Yes	[0] No	[0] No	23.89	0	0	[0] No	30	[0] Male	[1] Yes	[0] No	250	2.3979	0.296	-1.216	0.15	-1.897	1794.122	1	[0] No	[0] No
67655	11.2	32	[24] 24-month visit	[1] Yes	[0] No	[1] Yes	[0] No	[0] No	23.89	0	0	[0] No	30	[0] Male	[1] Yes	[0] No	6920	3.8401	1.622	0.484	0.54	-0.616	2046.797	119	[1] Yes	[1] Yes
67656	5.4	31	[0] Baseline visit	[0] No	[0] No	[1] Yes	[0] No	[0] No	20.29	0	0	[0] No	30	[0] Male	[1] Yes	[0] No	1002	3.0009	0.396	-0.927	0.21	-1.561	1479.747	1	[0] No	[0] No
67656	5.4	31	[12] 12-month visit	[0] No	[0] No	[1] Yes	[0] No	[0] No	20.98	0	0	[0] No	30	[0] Male	[1] Yes	[0] No	250	2.3979	1.469	0.385	0.24	-1.427	1501.843	1	[0] No	[0] No
67656	5.4	31	[24] 24-month visit	[0] No	[0] No	[1] Yes	[0] No	[0] No	20.83	0	0	[0] No	30	[0] Male	[1] Yes	[0] No	5259	3.7209	0.310	-1.170	0.21	-1.561	1662.671	1	[0] No	[0] No
67657	1.9	32	[0] Baseline visit	[0] No	[0] No	[1] Yes	[0] No	[0] No	38.41	10	10	[1] Yes	0	[1] Female	[1] Yes	[1] Yes	644	2.8089	1.615	0.479	1.95	0.668	1070.966	205	[1] Yes	[1] Yes
67657	1.9	32	[12] 12-month visit	[0] No	[0] No	[1] Yes	[0] No	[0] No	38.06	0	0	[0] No	30	[1] Female	[1] Yes	[1] Yes	588	2.7694	1.159	0.147	1.29	0.255	2094.405	314	[1] Yes	[1] Yes
67657	1.9	32	[24] 24-month visit	[0] No	[0] No	[1] Yes	[0] No	[0] No	40.48	0	0	[0] No	30	[1] Female	[1] Yes	[1] Yes	719	2.8567	1.174	0.161	1.47	0.385	2172.380	157	[1] Yes	[1] Yes
67658	8.6	27	[0] Baseline visit	[0] No	[0] No	[1] Yes	[0] No	[0] No	21.47	0	0	[0] No	30	[1] Female	[1] Yes	[0] No	125989	5.1003	2.387	0.870	3.38	1.218	3200.000	1	[0] No	[0] No
67658	8.6	27	[12] 12-month visit	[0] No	[0] No	[1] Yes	[0] No	[0] No	21.14	1	0	[0] No	2	[1] Female	[1] Yes	[1] Yes	867491	5.9383	7.590	2.027	1.31	0.270	3200.000	1	[0] No	[0] No
67658	8.6	27	[24] 24-month visit	[0] No	[0] No	[1] Yes	[0] No	[0] No	21.14	6	1	[1] Yes	10	[1] Female	[1] Yes	[1] Yes	119813	5.0785	.	.	.	.	.	.	[1] Yes	.
67659	7.1	39	[0] Baseline visit	[0] No	[1] Yes	[1] Yes	[0] No	[0] No	22.49	9	0	[0] No	1	[0] Male	[1] Yes	[0] No	29183	4.4651	0.614	-0.488	0.41	-0.892	2049.913	10	[0] No	[0] No
67659	7.1	39	[24] 24-month visit	[1] Yes	[0] No	[1] Yes	[0] No	[0] No	27.68	1	1	[1] Yes	18	[0] Male	[1] Yes	[0] No	20	1.3010	3.628	1.289	0.17	-1.772	2304.867	9	[1] Yes	[0] No
67660	15.2	32	[0] Baseline visit	[1] Yes	[0] No	[1] Yes	[0] No	[0] No	21.47	8	6	[1] Yes	1	[0] Male	[1] Yes	[1] Yes	250	2.3979	1.385	0.326	0.35	-1.050	3063.819	34	[1] Yes	[0] No
67660	15.2	32	[12] 12-month visit	[0] No	[0] No	[1] Yes	[0] No	[0] No	20.15	6	3	[1] Yes	1	[0] Male	[1] Yes	[1] Yes	250	2.3979	2.373	0.864	0.40	-0.916	2780.942	48	[1] Yes	[0] No
67660	15.2	32	[24] 24-month visit	[0] No	[0] No	[1] Yes	[1] Yes	[0] No	19.82	11	11	[1] Yes	0	[0] Male	[1] Yes	[1] Yes	20	1.3010	0.559	-0.581	0.43	-0.844	2822.998	690	[1] Yes	[1] Yes
67661	0.3	28	[0] Baseline visit	[0] No	[0] No	[0] No	[0] No	[0] No	23.74	6	5	[1] Yes	4	[1] Female	[1] Yes	[0] No	13612	4.1339	0.816	-0.203	0.20	-1.609	1558.120	256	[1] Yes	[1] Yes
67661	0.3	28	[12] 12-month visit	[1] Yes	[0] No	[0] No	[0] No	[0] No	20.90	3	0	[0] No	12	[1] Female	[1] Yes	[0] No	250	2.3979	0.645	-0.439	0.39	-0.942	1822.666	15	[0] No	[0] No
67661	0.3	28	[24] 24-month visit	[1] Yes	[0] No	[0] No	[0] No	[0] No	21.97	3	2	[1] Yes	10	[1] Female	[1] Yes	[0] No	20	1.3010	0.939	-0.062	2.57	0.944	1363.092	225	[1] Yes	[1] Yes
67662	1.9	35	[0] Baseline visit	[0] No	[0] No	[1] Yes	[0] No	[0] No	24.98	7	0	[0] No	2	[1] Female	[0] No	[0] No	32564	4.5127	0.307	-1.181	0.15	-1.897	1717.070	21	[0] No	[0] No
67662	1.9	35	[12] 12-month visit	[0] No	[0] No	[1] Yes	[0] No	[0] No	24.24	2	2	[1] Yes	6	[1] Female	[0] No	[0] No	35737	4.5531	2.499	0.916	0.30	-1.204	1470.176	31	[1] Yes	[0] No
67662	1.9	35	[24] 24-month visit	[1] Yes	[0] No	[1] Yes	[0] No	[0] No	26.45	0	0	[0] No	30	[1] Female	[0] No	[0] No	20	1.3010	0.758	-0.277	0.20	-1.609	1417.546	17	[0] No	[0] No
67663	1.2	29	[0] Baseline visit	[0] No	[0] No	[0] No	[0] No	[0] No	25.77	10	2	[1] Yes	1	[0] Male	[0] No	[0] No	11245	4.0510	0.251	-1.384	0.29	-1.238	1400.383	1	[1] Yes	[0] No
67663	1.2	29	[12] 12-month visit	[0] No	[0] No	[0] No	[0] No	[0] No	24.67	1	1	[1] Yes	25	[0] Male	[0] No	[0] No	2401	3.3804	0.242	-1.417	1.31	0.270	1798.281	1	[1] Yes	[0] No
67663	1.2	29	[24] 24-month visit	[1] Yes	[0] No	[0] No	[0] No	[0] No	24.67	1	0	[0] No	22	[0] Male	[0] No	[0] No	20	1.3010	0.346	-1.061	0.32	-1.139	1136.271	1	[0] No	[0] No
67665	11.7	32	[0] Baseline visit	[0] No	[0] No	[1] Yes	[0] No	[0] No	20.20	9	6	[1] Yes	3	[1] Female	[1] Yes	[1] Yes	15731	4.1968	1.548	0.437	0.59	-0.528	3093.330	156	[1] Yes	[1] Yes
67665	11.7	32	[12] 12-month visit	[0] No	[0] No	[1] Yes	[0] No	[0] No	19.83	20	8	[1] Yes	0	[1] Female	[1] Yes	[1] Yes	9681	3.9859	2.121	0.752	19.39	2.965	2604.074	291	[1] Yes	[1] Yes
67665	11.7	32	[24] 24-month visit	[0] No	[0] No	[1] Yes	[0] No	[0] No	20.55	17	17	[1] Yes	0	[1] Female	[1] Yes	[1] Yes	35653	4.5521	2.758	1.015	0.30	-1.204	3200.000	254	[1] Yes	[1] Yes
67666	3.9	33	[0] Baseline visit	[0] No	[0] No	[1] Yes	[0] No	[0] No	19.53	12	2	[1] Yes	2	[1] Female	[1] Yes	[0] No	21739	4.3372	0.873	-0.136	0.30	-1.204	2141.703	17	[1] Yes	[0] No
67668	7.8	29	[0] Baseline visit	[0] No	[0] No	[1] Yes	[0] No	[0] No	23.94	16	6	[1] Yes	0	[1] Female	[1] Yes	[1] Yes	22428	4.3508	0.665	-0.408	0.14	-1.966	1751.241	120	[1] Yes	[1] Yes
67668	7.8	29	[12] 12-month visit	[0] No	[0] No	[1] Yes	[0] No	[0] No	20.75	8	2	[1] Yes	2	[1] Female	[1] Yes	[1] Yes	250	2.3979	1.105	0.100	0.37	-0.994	2126.091	1	[1] Yes	[0] No
67668	7.8	29	[24] 24-month visit	[0] No	[0] No	[1] Yes	[0] No	[0] No	20.75	19	12	[1] Yes	0	[1] Female	[1] Yes	[1] Yes	237299	5.3753	2.206	0.791	0.55	-0.598	1983.806	155	[1] Yes	[1] Yes
67669	12.0	33	[0] Baseline visit	[0] No	[0] No	[1] Yes	[0] No	[0] No	21.80	29	1	[1] Yes	0	[1] Female	[1] Yes	[1] Yes	20306	4.3076	1.832	0.606	1.53	0.425	2151.891	41	[1] Yes	[0] No
67670	14.4	38	[0] Baseline visit	[0] No	[0] No	[1] Yes	[0] No	[0] No	26.20	8	6	[1] Yes	3	[0] Male	[1] Yes	[1] Yes	49120	4.6913	0.775	-0.255	0.49	-0.713	2399.266	1	[1] Yes	[0] No
67670	14.4	38	[12] 12-month visit	[1] Yes	[0] No	[1] Yes	[0] No	[0] No	25.88	0	0	[0] No	30	[0] Male	[1] Yes	[0] No	54774	4.7386	0.510	-0.674	0.35	-1.050	2527.402	1	[0] No	[0] No
67670	14.4	38	[24] 24-month visit	[1] Yes	[0] No	[1] Yes	[0] No	[0] No	26.83	0	0	[0] No	30	[0] Male	[1] Yes	[0] No	20	1.3010	0.384	-0.958	0.17	-1.772	2068.323	1	[0] No	[0] No
67671	5.3	31	[0] Baseline visit	[0] No	[0] No	[1] Yes	[0] No	[0] No	21.16	14	0	[0] No	0	[1] Female	[1] Yes	[0] No	576	2.7604	0.745	-0.294	0.13	-2.040	1477.725	1	[0] No	[0] No
67671	5.3	31	[12] 12-month visit	[0] No	[0] No	[1] Yes	[0] No	[0] No	25.10	0	0	[0] No	30	[1] Female	[1] Yes	[0] No	9521	3.9787	0.451	-0.796	0.37	-0.994	2126.234	15	[0] No	[0] No
67671	5.3	31	[24] 24-month visit	[0] No	[0] No	[1] Yes	[0] No	[0] No	20.48	0	0	[0] No	30	[1] Female	[1] Yes	[1] Yes	11266	4.0518	0.821	-0.197	0.45	-0.799	1717.373	1	[0] No	[0] No
67672	16.5	37	[0] Baseline visit	[0] No	[0] No	[1] Yes	[0] No	[0] No	27.55	1	0	[0] No	8	[1] Female	[1] Yes	[0] No	4463	3.6496	0.507	-0.680	0.24	-1.427	3121.685	1	[0] No	[0] No
67673	8.4	34	[0] Baseline visit	[0] No	[0] No	[1] Yes	[0] No	[0] No	23.53	14	14	[1] Yes	0	[1] Female	[1] Yes	[1] Yes	1066751	6.0281	4.337	1.467	1.47	0.385	2691.879	1	[1] Yes	[0] No
67674	2.4	41	[0] Baseline visit	[0] No	[0] No	[1] Yes	[0] No	[0] No	24.22	25	10	[1] Yes	0	[0] Male	[1] Yes	[1] Yes	4883	3.6887	15.375	2.733	0.17	-1.772	2476.640	439	[1] Yes	[1] Yes
67674	2.4	41	[12] 12-month visit	[0] No	[0] No	[1] Yes	[0] No	[0] No	24.22	27	25	[1] Yes	0	[0] Male	[1] Yes	[0] No	14075	4.1484	0.641	-0.444	0.31	-1.171	2093.632	810	[1] Yes	[1] Yes
67675	7.3	33	[0] Baseline visit	[0] No	[0] No	[1] Yes	[0] No	[0] No	24.66	1	0	[0] No	20	[0] Male	[1] Yes	[1] Yes	100172	5.0007	1.137	0.128	0.36	-1.022	2405.011	59	[0] No	[0] No
67675	7.3	33	[24] 24-month visit	[0] No	[0] No	[1] Yes	[0] No	[0] No	23.39	5	5	[1] Yes	3	[0] Male	[1] Yes	[0] No	129083	5.1109	1.656	0.504	0.50	-0.693	932.111	502	[1] Yes	[1] Yes
67676	1.3	39	[0] Baseline visit	[0] No	[0] No	[0] No	[0] No	[0] No	24.69	10	10	[1] Yes	1	[0] Male	[1] Yes	[0] No	3414	3.5333	0.669	-0.402	3.11	1.135	1500.088	15	[1] Yes	[0] No
67676	1.3	39	[12] 12-month visit	[0] No	[0] No	[1] Yes	[0] No	[0] No	24.69	9	0	[0] No	0	[0] Male	[1] Yes	[0] No	252767	5.4027	3.765	1.326	2.20	0.788	2707.297	588	[1] Yes	[1] Yes
67677	4.2	32	[0] Baseline visit	[0] No	[0] No	[1] Yes	[0] No	[0] No	26.58	12	12	[1] Yes	3	[0] Male	[0] No	[0] No	61167	4.7865	0.720	-0.329	0.31	-1.171	1535.179	1	[1] Yes	[0] No
67677	4.2	32	[12] 12-month visit	[0] No	[0] No	[1] Yes	[0] No	[0] No	27.47	0	0	[0] No	30	[0] Male	[0] No	[0] No	108751	5.0364	0.332	-1.102	0.26	-1.347	1464.422	1	[0] No	[0] No
67677	4.2	32	[24] 24-month visit	[0] No	[0] No	[1] Yes	[0] No	[0] No	27.17	0	0	[0] No	30	[0] Male	[1] Yes	[0] No	130278	5.1149	0.434	-0.835	0.25	-1.386	1318.762	1	[0] No	[0] No
67678	8.8	33	[0] Baseline visit	[0] No	[0] No	[1] Yes	[0] No	[0] No	21.60	30	2	[1] Yes	0	[1] Female	[1] Yes	[1] Yes	9882	3.9948	1.075	0.072	1.55	0.438	2044.066	68	[1] Yes	[0] No
67678	8.8	33	[12] 12-month visit	[1] Yes	[0] No	[1] Yes	[0] No	[0] No	23.46	7	7	[1] Yes	0	[1] Female	[1] Yes	[1] Yes	250	2.3979	1.106	0.101	1.55	0.438	2958.438	27	[1] Yes	[0] No
67678	8.8	33	[24] 24-month visit	[1] Yes	[0] No	[1] Yes	[0] No	[0] No	21.60	2	1	[1] Yes	0	[1] Female	[1] Yes	[1] Yes	11877	4.0747	1.401	0.337	0.61	-0.494	2966.544	415	[1] Yes	[1] Yes
67679	16.5	31	[0] Baseline visit	[0] No	[0] No	[1] Yes	[0] No	[0] No	17.36	12	1	[1] Yes	5	[1] Female	[1] Yes	[0] No	10002	4.0001	1.117	0.111	0.58	-0.545	2007.314	9	[1] Yes	[0] No
67679	16.5	31	[12] 12-month visit	[1] Yes	[0] No	[1] Yes	[0] No	[0] No	17.99	0	0	[0] No	30	[1] Female	[1] Yes	[0] No	250	2.3979	0.512	-0.669	0.27	-1.309	1887.905	17	[0] No	[0] No
67679	16.5	31	[24] 24-month visit	[0] No	[0] No	[1] Yes	[0] No	[0] No	17.58	0	0	[0] No	30	[1] Female	[1] Yes	[1] Yes	.	.	.	.	.	.	.	1	[0] No	[0] No
67680	7.1	34	[0] Baseline visit	[1] Yes	[0] No	[1] Yes	[0] No	[0] No	21.80	10	1	[1] Yes	0	[0] Male	[1] Yes	[0] No	250	2.3979	0.482	-0.730	0.33	-1.109	2873.220	11	[1] Yes	[0] No
67681	14.1	32	[0] Baseline visit	[0] No	[0] No	[0] No	[0] No	[0] No	22.76	16	7	[1] Yes	2	[0] Male	[1] Yes	[0] No	477801	5.6792	5.179	1.645	0.59	-0.528	2566.765	531	[1] Yes	[1] Yes
67681	14.1	32	[24] 24-month visit	[0] No	[0] No	[1] Yes	[0] No	[0] No	24.92	30	30	[1] Yes	0	[0] Male	[1] Yes	[0] No	531536	5.7255	7.631	2.032	2.55	0.936	2702.125	525	[1] Yes	[1] Yes
67682	14.6	32	[0] Baseline visit	[0] No	[0] No	[1] Yes	[0] No	[0] No	18.29	8	3	[1] Yes	1	[1] Female	[1] Yes	[0] No	90827	4.9582	1.947	0.666	1.42	0.351	3003.427	10	[1] Yes	[0] No
67684	10.6	38	[0] Baseline visit	[0] No	[0] No	[1] Yes	[0] No	[0] No	23.88	4	4	[1] Yes	2	[1] Female	[0] No	[0] No	255795	5.4079	0.488	-0.716	0.54	-0.616	2012.805	66	[1] Yes	[0] No
67684	10.6	38	[12] 12-month visit	[0] No	[0] No	[1] Yes	[0] No	[0] No	20.72	0	0	[0] No	30	[1] Female	[0] No	[0] No	677000	5.8306	1.199	0.182	0.59	-0.528	2292.281	25	[0] No	[0] No
67684	10.6	38	[24] 24-month visit	[1] Yes	[0] No	[1] Yes	[0] No	[0] No	22.15	1	1	[1] Yes	10	[1] Female	[0] No	[0] No	250	2.3979	0.487	-0.720	0.37	-0.994	1772.316	1	[1] Yes	[0] No
67686	0.2	62	[0] Baseline visit	[0] No	[0] No	[0] No	[0] No	[1] Yes	23.05	16	1	[1] Yes	1	[1] Female	[0] No	[0] No	68894	4.8382	1.220	0.199	0.23	-1.470	2299.259	1	[1] Yes	[0] No
67686	0.2	62	[12] 12-month visit	[1] Yes	[0] No	[0] No	[0] No	[0] No	23.80	0	0	[0] No	30	[1] Female	[0] No	[0] No	250	2.3979	1.390	0.329	0.16	-1.833	2387.599	1	[0] No	[0] No
67686	0.2	62	[24] 24-month visit	[1] Yes	[0] No	[0] No	[0] No	[0] No	23.05	0	0	[0] No	30	[1] Female	[0] No	[0] No	41	1.6128	0.829	-0.188	0.83	-0.186	1606.894	1	[0] No	[0] No
67688	10.7	34	[0] Baseline visit	[0] No	[0] No	[1] Yes	[0] No	[0] No	22.91	19	0	[0] No	0	[0] Male	[1] Yes	[0] No	78849	4.8968	1.696	0.529	0.20	-1.609	2340.011	1	[0] No	[0] No
67688	10.7	34	[24] 24-month visit	[1] Yes	[0] No	[1] Yes	[0] No	[0] No	23.94	0	0	[0] No	30	[0] Male	[1] Yes	[0] No	.	.	.	.	.	.	.	.	.	.
67689	15.0	31	[0] Baseline visit	[0] No	[0] No	[0] No	[0] No	[0] No	23.18	15	15	[1] Yes	2	[0] Male	[1] Yes	[0] No	27251	4.4354	0.652	-0.428	0.35	-1.050	1982.823	53	[1] Yes	[0] No
67690	5.8	40	[0] Baseline visit	[0] No	[1] Yes	[0] No	[0] No	[0] No	24.00	30	0	[0] No	0	[0] Male	[0] No	[0] No	713	2.8531	0.745	-0.294	0.19	-1.661	1865.095	1	[0] No	[0] No
67690	5.8	40	[12] 12-month visit	[0] No	[0] No	[0] No	[0] No	[0] No	24.68	0	0	[0] No	30	[0] Male	[0] No	[0] No	2630	3.4200	0.817	-0.202	0.10	-2.303	1800.717	1	[0] No	[0] No
67690	5.8	40	[24] 24-month visit	[0] No	[0] No	[0] No	[0] No	[0] No	24.68	0	0	[0] No	30	[0] Male	[0] No	[0] No	88	1.9445	0.607	-0.499	0.21	-1.561	1748.179	1	[0] No	[0] No
67691	7.5	29	[0] Baseline visit	[0] No	[0] No	[1] Yes	[0] No	[0] No	23.36	0	0	[0] No	30	[0] Male	[1] Yes	[1] Yes	4706	3.6727	1.053	0.052	7.06	1.954	1767.272	1	[0] No	[0] No
67691	7.5	29	[12] 12-month visit	[0] No	[0] No	[1] Yes	[0] No	[0] No	23.89	0	0	[0] No	30	[0] Male	[1] Yes	[0] No	66068	4.8200	0.832	-0.184	2.37	0.863	1277.196	1	[0] No	[0] No
67691	7.5	29	[24] 24-month visit	[0] No	[0] No	[1] Yes	[0] No	[0] No	21.78	0	0	[0] No	30	[0] Male	[1] Yes	[0] No	2281	3.3581	0.462	-0.771	3.07	1.122	1513.664	1	[0] No	[0] No
67692	7.0	30	[0] Baseline visit	[0] No	[0] No	[1] Yes	[0] No	[0] No	24.84	13	13	[1] Yes	0	[0] Male	[1] Yes	[1] Yes	289257	5.4613	3.868	1.353	0.50	-0.693	3200.000	1	[1] Yes	[0] No
67693	1.7	36	[0] Baseline visit	[0] No	[0] No	[1] Yes	[0] No	[0] No	31.22	0	0	[0] No	30	[0] Male	[1] Yes	[0] No	21978	4.3420	0.569	-0.565	0.74	-0.301	1693.041	218	[1] Yes	[1] Yes
67693	1.7	36	[12] 12-month visit	[0] No	[0] No	[1] Yes	[0] No	[0] No	30.49	8	1	[1] Yes	2	[0] Male	[1] Yes	[0] No	7205	3.8576	0.705	-0.350	0.55	-0.598	2180.714	1	[1] Yes	[0] No
67693	1.7	36	[24] 24-month visit	[0] No	[0] No	[1] Yes	[0] No	[0] No	33.15	0	0	[0] No	30	[0] Male	[1] Yes	[0] No	4975	3.6968	0.670	-0.401	0.48	-0.734	1710.355	1	[0] No	[0] No
67694	10.0	33	[0] Baseline visit	[0] No	[0] No	[1] Yes	[0] No	[0] No	21.13	7	7	[1] Yes	5	[0] Male	[1] Yes	[0] No	643339	5.8084	0.788	-0.238	0.11	-2.207	2176.363	1	[1] Yes	[0] No
67695	0.8	39	[0] Baseline visit	[0] No	[0] No	[0] No	[0] No	[0] No	23.23	1	1	[1] Yes	2	[1] Female	[1] Yes	[0] No	1714665	6.2342	0.723	-0.324	0.49	-0.713	2240.716	180	[1] Yes	[1] Yes
67695	0.8	39	[24] 24-month visit	[0] No	[0] No	[0] No	[0] No	[0] No	24.03	8	4	[1] Yes	3	[1] Female	[1] Yes	[0] No	268607	5.4291	0.840	-0.175	0.85	-0.163	2731.809	270	[1] Yes	[1] Yes
67696	4.4	33	[0] Baseline visit	[0] No	[0] No	[1] Yes	[0] No	[0] No	21.88	15	1	[1] Yes	5	[0] Male	[1] Yes	[0] No	14241	4.1535	1.163	0.151	0.10	-2.303	1463.777	13	[1] Yes	[0] No
67696	4.4	33	[12] 12-month visit	[0] No	[0] No	[1] Yes	[0] No	[0] No	21.22	1	0	[0] No	0	[0] Male	[1] Yes	[0] No	42907	4.6325	0.552	-0.595	0.25	-1.386	2690.638	55	[0] No	[0] No
67696	4.4	33	[24] 24-month visit	[1] Yes	[0] No	[1] Yes	[0] No	[0] No	20.90	0	0	[0] No	30	[0] Male	[1] Yes	[0] No	20	1.3010	1.091	0.087	0.21	-1.561	2655.627	14	[0] No	[0] No
67697	0.3	22	[0] Baseline visit	[0] No	[0] No	[1] Yes	[0] No	[0] No	20.20	10	10	[1] Yes	0	[1] Female	[1] Yes	[0] No	1011021	6.0048	1.218	0.197	0.99	-0.010	2724.797	529	[1] Yes	[1] Yes
67697	0.3	22	[12] 12-month visit	[0] No	[0] No	[1] Yes	[0] No	[0] No	23.88	4	0	[0] No	3	[1] Female	[1] Yes	[0] No	580069	5.7635	6.769	1.912	0.89	-0.117	2090.759	702	[1] Yes	[1] Yes
67697	0.3	22	[24] 24-month visit	[0] No	[0] No	[1] Yes	[0] No	[1] Yes	25.34	15	0	[1] Yes	0	[1] Female	[1] Yes	[1] Yes	264853	5.4230	2.738	1.007	0.54	-0.616	668.701	530	[1] Yes	[1] Yes
67698	7.9	37	[0] Baseline visit	[0] No	[0] No	[1] Yes	[0] No	[0] No	20.52	0	0	[0] No	30	[0] Male	[1] Yes	[0] No	54846	4.7391	0.723	-0.324	0.56	-0.580	1426.118	100	[1] Yes	[1] Yes
67698	7.9	37	[12] 12-month visit	[0] No	[0] No	[1] Yes	[0] No	[0] No	21.46	1	1	[1] Yes	15	[0] Male	[1] Yes	[0] No	186140	5.2698	1.236	0.212	0.93	-0.073	1439.562	434	[1] Yes	[1] Yes
67698	7.9	37	[24] 24-month visit	[0] No	[0] No	[1] Yes	[0] No	[0] No	23.36	5	5	[1] Yes	0	[0] Male	[1] Yes	[0] No	107611	5.0319	1.184	0.169	1.24	0.215	2047.367	318	[1] Yes	[1] Yes
67699	0.1	45	[0] Baseline visit	[0] No	[0] No	[0] No	[1] Yes	[0] No	32.60	10	10	[1] Yes	1	[0] Male	[0] No	[0] No	49864	4.6978	0.774	-0.256	0.22	-1.514	1788.582	232	[1] Yes	[1] Yes
67699	0.1	45	[12] 12-month visit	[1] Yes	[0] No	[0] No	[1] Yes	[0] No	34.72	3	3	[1] Yes	4	[0] Male	[0] No	[0] No	250	2.3979	0.276	-1.287	0.20	-1.609	1668.895	54	[1] Yes	[0] No
67699	0.1	45	[24] 24-month visit	[1] Yes	[0] No	[0] No	[1] Yes	[0] No	30.47	0	0	[0] No	30	[0] Male	[0] No	[0] No	20	1.3010	0.366	-1.004	0.16	-1.833	1802.102	25	[0] No	[0] No
67700	0.4	30	[0] Baseline visit	[0] No	[0] No	[0] No	[0] No	[0] No	28.23	16	0	[1] Yes	1	[1] Female	[1] Yes	[0] No	11305	4.0533	0.975	-0.026	0.37	-0.994	648.688	1	[1] Yes	[0] No
